# Supplementary material for: Atomic resolution structures of the methane-activating enzyme in anaerobic methanotrophy reveal extensive post-translational modifications
Source: Nat Commun. 2025 Sep 5;16:8229. doi: 10.1038/s41467-025-63387-1 (PMC12413448; doi:10.1038/s41467-025-63387-1)
Supplement: Supplementary file 4 — Source data [file 41467_2025_63387_MOESM4_ESM.xlsx]

## Sheet: Fig 1
	Uncropped gels Fig 1

## Sheet: Fig S2a
	Uncropped gels Fig S2a

## Sheet: Fig S2b
	Uncropped gels Fig S2b

## Sheet: Fig S2c
	Uncropped gels Fig S2c

## Sheet: Fig S2d
	Raw data Fig S2d
		M.thermolithotrophicus MCR						ANME-2c						ANME-2dO						ANME-2dV
		Wavelength	abs /µM normalized to 500nm, 10x	abs /µM normalized to 500nm, 10x	abs /µM normalized to 500nm, 10x	Average		Wavelength (nm)	abs/ µM normalized to 500nm, 5x	abs/ µM normalized to 500nm, 5x	abs/ µM normalized to 500nm, 5x	Average		Wavelength (nm)	abs/µM normalized to 500nm 50x	abs/µM normalized to 500nm 50x	abs/µM normalized to 500nm 50x	Average		Wavelength (nm)	abs /µM normalized to 500nm 50x	abs /µM normalized to 500nm 50x	Average
		500.516	0.00036943	0.000253248	0.000261714	0.000294797		600.5	-0.000208415	-0.000226844	-0.000206257	-0.000213839		800.003	-0.00218065	-0.00155056	-0.00189354	-0.00187492		800.003	-0.00277331	-0.00162955	-0.00220143
		499.985	0.000360474	0.000368295	0.000316403	0.000348391		599.986	-0.000292134	-0.000219143	-0.000379578	-0.000296952		798.998	-0.0032555	-0.00287626	-0.00286599	-0.00299925		798.998	-0.00356371	-0.00231927	-0.00294149
		499.492	0.000360388	0.000309886	0.000287291	0.000319188		599.505	-0.00025152	-0.000201377	-0.000238568	-0.000230488		797.992	-0.0035286	-0.0032736	-0.0025995	-0.0031339		797.992	-0.00326184	-0.00198828	-0.00262506
		499	0.000337502	0.000373923	0.000301554	0.00033766		598.987	-0.000243438	-0.000160803	-0.000197073	-0.000200438		796.986	-0.00328081	-0.00321091	-0.00255512	-0.00301562		796.986	-0.00374633	-0.00224019	-0.00299326
		498.507	0.00041078	0.000405676	0.000346099	0.000387518		598.506	-0.000169451	-0.000177421	-0.000140847	-0.000162573		796.014	-0.00342264	-0.0029897	-0.00169317	-0.00270183		796.014	-0.00258909	-0.00218911	-0.0023891
		498.014	0.000336973	0.000354929	0.000289143	0.000327015		597.988	-0.000269628	-0.000207837	-0.000234889	-0.000237452		795.007	-0.00294781	-0.00346718	-0.0020033	-0.0028061		795.007	-0.00318109	-0.00216455	-0.00267282
		497.484	0.000395069	0.000383696	0.000361246	0.000380004		597.507	-0.000293569	-0.000282961	-0.000326278	-0.000300936		793.999	-0.00364076	-0.00335844	-0.00265308	-0.00321742		793.999	-0.00354242	-0.00230657	-0.00292449
		496.991	0.0004038	0.000323139	0.00030037	0.000342436		596.989	-0.000306599	-0.000308036	-0.000357076	-0.000323904		792.991	-0.00315671	-0.00339562	-0.00273192	-0.00309475		792.991	-0.00328233	-0.00253205	-0.00290719
		496.498	0.000342098	0.000312796	0.000270357	0.000308417		596.508	-0.000302788	-0.000234609	-0.000288011	-0.000275136		791.983	-0.00334279	-0.00322839	-0.00159131	-0.00272083		791.983	-0.00307304	-0.00260608	-0.00283956
		496.005	0.000335547	0.000352299	0.000325742	0.000337863		595.989	-0.000286665	-0.000229517	-0.000308294	-0.000274825		791.009	-0.00284751	-0.0025929	-0.00189267	-0.00244436		791.009	-0.00313482	-0.00184392	-0.00248937
		495.512	0.000388615	0.000346772	0.000368639	0.000368009		595.508	-0.000254572	-0.000214506	-0.000189373	-0.000219484		790	-0.00374481	-0.00324648	-0.00264982	-0.0032137		790	-0.00349979	-0.0027672	-0.0031335
		495.019	0.000348567	0.000331495	0.000316162	0.000332075		594.99	-0.000286351	-0.000208432	-0.000218617	-0.0002378		788.991	-0.00260387	-0.00303754	-0.00150744	-0.00238295		788.991	-0.00249417	-0.00186596	-0.00218007
		494.488	0.000360774	0.000406089	0.000348177	0.00037168		594.508	-0.000281357	-0.000284461	-0.000265164	-0.000276994		788.016	-0.00289211	-0.00284369	-0.00190929	-0.00254836		788.016	-0.00305497	-0.00231469	-0.00268483
		493.994	0.000438229	0.00039516	0.000346873	0.000393421		593.989	-0.000325166	-0.000260291	-0.000271831	-0.000285763		787.005	-0.00386694	-0.00391882	-0.00291901	-0.00356826		787.005	-0.00368987	-0.00251565	-0.00310276
		493.501	0.000452126	0.000429581	0.000342515	0.000408074		593.508	-0.000311629	-0.000241769	-0.000222256	-0.000258552		785.995	-0.00307625	-0.00295378	-0.00265491	-0.00289498		785.995	-0.0029109	-0.00229482	-0.00260286
		493.008	0.000377043	0.000380759	0.000338736	0.000365512		592.989	-0.000225917	-0.000184262	-0.000186795	-0.000198991		784.984	-0.00289398	-0.00343394	-0.00174859	-0.00269217		784.984	-0.00287186	-0.00210493	-0.00248839
		492.514	0.00043416	0.00034589	0.000358866	0.000379639		592.507	-0.000193458	-0.000154507	-0.00013566	-0.000161208		784.007	-0.00294487	-0.00337834	-0.00154565	-0.00262295		784.007	-0.00320104	-0.00233421	-0.00276763
		491.983	0.000430711	0.000415245	0.000373394	0.00040645		591.989	-0.000170316	-0.000164029	-0.000177324	-0.000170556		782.995	-0.00286112	-0.00353925	-0.00245285	-0.00295107		782.995	-0.00315423	-0.0018962	-0.00252522
		491.49	0.000492856	0.000431249	0.000399692	0.000441266		591.507	-0.000252234	-0.00027539	-0.000192314	-0.00023998		781.983	-0.00309067	-0.00312298	-0.00227002	-0.00282789		781.983	-0.00293122	-0.0022222	-0.00257671
		490.996	0.000450406	0.000465046	0.000362626	0.000426026		590.988	-0.000242526	-0.000262474	-0.000274189	-0.00025973		781.005	-0.003962	-0.00351501	-0.00263266	-0.00336989		781.005	-0.00382925	-0.00281321	-0.00332123
		490.503	0.000505622	0.00047546	0.000387307	0.00045613		590.506	-0.000269033	-0.00019359	-0.000234325	-0.000232316		779.992	-0.00369443	-0.00379981	-0.00242213	-0.00330546		779.992	-0.00313604	-0.0021072	-0.00262162
		490.009	0.000462841	0.000390578	0.000373147	0.000408855		589.986	-0.000175257	-0.000163627	-0.000185462	-0.000174782		779.014	-0.00339267	-0.00320505	-0.00189139	-0.0028297		779.014	-0.00311596	-0.00194067	-0.00252831
		489.515	0.000514147	0.000482288	0.000413347	0.000469927		589.504	-0.000204209	-0.000243332	-0.000295209	-0.000247583		778	-0.00246724	-0.00280683	-0.00161442	-0.00229616		778	-0.00285535	-0.00183818	-0.00234676
		488.984	0.000542751	0.000506541	0.00046964	0.00050631		588.985	-0.000291968	-0.000211215	-0.000275296	-0.000259493		776.986	-0.00318843	-0.00350288	-0.00183596	-0.00284242		776.986	-0.00304203	-0.00234814	-0.00269508
		488.49	0.000523007	0.00047101	0.000429158	0.000474392		588.503	-0.000200399	-0.000205292	-0.000213026	-0.000206239		776.006	-0.00291521	-0.00271042	-0.00218917	-0.00260493		776.006	-0.00285504	-0.00220269	-0.00252887
		487.996	0.000506822	0.000472738	0.000455335	0.000478298		587.983	-0.000248153	-0.000239504	-0.000252599	-0.000246752		774.991	-0.00422207	-0.00410287	-0.00325642	-0.00386046		774.991	-0.00381845	-0.00289364	-0.00335604
		487.502	0.000589935	0.000522298	0.000515569	0.0005426		587.501	-0.000244066	-0.000186264	-0.000185809	-0.00020538		774.011	-0.00263424	-0.00367753	-0.00219798	-0.00283659		774.011	-0.00304245	-0.00197993	-0.00251119
		487.008	0.000560438	0.000522441	0.000470206	0.000517695		587.018	-0.000243608	-0.000253126	-0.000178721	-0.000225151		772.995	-0.00292024	-0.0034269	-0.00202335	-0.00279016		772.995	-0.00287487	-0.00213661	-0.00250574
		486.515	0.000580264	0.00050441	0.000485218	0.000523297		586.499	-0.000277353	-0.000189432	-0.000227829	-0.000231538		772.014	-0.00328753	-0.00314494	-0.00261028	-0.00301425		772.014	-0.00342445	-0.00222909	-0.00282677
		485.983	0.000585378	0.000546571	0.000556935	0.000562961		586.016	-0.000221888	-0.000243926	-0.000191596	-0.000219137		770.998	-0.00333222	-0.00312262	-0.00237104	-0.00294196		770.998	-0.00303801	-0.0024453	-0.00274165
		485.488	0.000655248	0.000561463	0.000495671	0.000570794		585.497	-0.000202886	-0.000217985	-0.000198018	-0.000206296		770.016	-0.00290312	-0.00226265	-0.00239528	-0.00252035		770.016	-0.00323758	-0.00172109	-0.00247934
		484.994	0.000617511	0.000592116	0.000560844	0.000590157		585.014	-0.000221546	-0.000204342	-0.000227832	-0.000217907		768.999	-0.00321545	-0.00271292	-0.00260312	-0.00284383		768.999	-0.00317668	-0.00257246	-0.00287457
		484.5	0.000696648	0.000644797	0.000613747	0.000651731		584.494	-0.00028039	-0.000247066	-0.000252652	-0.000260036		768.016	-0.00284218	-0.00284651	-0.00192557	-0.00253808		768.016	-0.0029865	-0.00176146	-0.00237398
		484.006	0.000613471	0.000644898	0.000608152	0.000622174		584.011	-0.000237291	-0.000163285	-0.000168171	-0.000189582		766.998	-0.00264944	-0.00278156	-0.00209664	-0.00250921		766.998	-0.00322128	-0.00199397	-0.00260763
		483.512	0.000674517	0.00061656	0.000654715	0.000648597		583.491	-0.000267781	-0.000236333	-0.000238411	-0.000247508		766.015	-0.00302402	-0.00308793	-0.00247666	-0.00286287		766.015	-0.0029684	-0.00229075	-0.00262958
		483.018	0.000711508	0.00068046	0.000628941	0.000673636		583.008	-0.000202832	-0.000287502	-0.000212234	-0.000234189		764.996	-0.00293997	-0.00258257	-0.0024767	-0.00266641		764.996	-0.00315482	-0.00227467	-0.00271475
		482.485	0.000735967	0.000685992	0.000676751	0.00069957		582.488	-0.000300032	-0.00020091	-0.000251353	-0.000250765		764.012	-0.00261869	-0.00260385	-0.00148102	-0.00223452		764.012	-0.00276969	-0.00176679	-0.00226824
		481.991	0.000858351	0.000786892	0.000715579	0.000786941		582.005	-0.000188314	-0.000231938	-0.000183967	-0.000201406		762.993	-0.00268054	-0.00261452	-0.00212172	-0.00247226		762.993	-0.00301827	-0.00159968	-0.00230898
		481.496	0.000810722	0.000768543	0.000739645	0.00077297		581.485	-0.000225582	-0.000206198	-0.000212086	-0.000214622		762.008	-0.00257933	-0.0026	-0.00203379	-0.00240437		762.008	-0.00318684	-0.00224203	-0.00271444
		481.002	0.000851428	0.000772109	0.000791962	0.000805166		581.002	-0.000274181	-0.00029909	-0.000292201	-0.000288491		760.988	-0.00335231	-0.00316462	-0.0027872	-0.00310138		760.988	-0.00342006	-0.0024392	-0.00292963
		480.507	0.000935999	0.000927565	0.000874645	0.000912736		580.518	-0.00025915	-0.000224423	-0.000130935	-0.000204836		760.002	-0.00333254	-0.00331478	-0.00247548	-0.00304093		760.002	-0.00340397	-0.00226728	-0.00283562
		480.013	0.000930288	0.000884831	0.00085411	0.000889743		579.998	-0.00020179	-0.000201303	-0.000187522	-0.000196872		759.016	-0.00287379	-0.00249946	-0.00188432	-0.00241919		759.016	-0.00300612	-0.00161295	-0.00230953
		479.518	0.000949893	0.00092517	0.000874002	0.000916355		579.515	-0.000173627	-0.000207989	-0.000171665	-0.000184427		757.995	-0.00334894	-0.00295493	-0.00237543	-0.0028931		757.995	-0.00299233	-0.00201809	-0.00250521
		478.985	0.00107127	0.00102808	0.000933464	0.00101094		578.994	-0.000262331	-0.000229808	-0.000236706	-0.000242948		757.008	-0.00267983	-0.00296231	-0.00250421	-0.00271545		757.008	-0.00334113	-0.00216828	-0.00275471
		478.491	0.00110036	0.00103965	0.00102779	0.00105593		578.51	-0.000268939	-0.000152758	-0.000209179	-0.000210292		755.986	-0.00270695	-0.00252558	-0.00181592	-0.00234949		755.986	-0.00292484	-0.00233886	-0.00263185
		477.996	0.00114463	0.00106878	0.00102686	0.00108009		577.99	-0.000249058	-0.000243873	-0.000302604	-0.000265178		754.999	-0.00261967	-0.00293134	-0.00241379	-0.00265493		754.999	-0.0030958	-0.00212066	-0.00260823
		477.501	0.00115502	0.00113528	0.00112125	0.00113718		577.506	-0.000253242	-0.000197067	-0.000209479	-0.00021993		754.011	-0.00293763	-0.00256939	-0.00212439	-0.0025438		754.011	-0.00308685	-0.00239975	-0.0027433
		477.006	0.00125534	0.0012387	0.00117804	0.00122403		576.985	-0.000243017	-0.000241248	-0.000261162	-0.000248475		752.988	-0.00277063	-0.00266802	-0.00231018	-0.00258294		752.988	-0.00310168	-0.00202419	-0.00256294
		476.511	0.00136632	0.0012899	0.00125256	0.00130293		576.502	-0.00020973	-0.000168872	-0.000216353	-0.000198319		751.999	-0.0027241	-0.00344083	-0.00222724	-0.00279739		751.999	-0.00323171	-0.0018883	-0.00256001
		476.016	0.00144371	0.00141516	0.00136921	0.00140936		576.018	-0.000237841	-0.000252168	-0.000169922	-0.000219977		751.011	-0.00249651	-0.00321432	-0.00228703	-0.00266596		751.011	-0.00297029	-0.00250022	-0.00273525
		475.483	0.00146815	0.00142377	0.00138959	0.00142717		575.497	-0.000309106	-0.000288458	-0.000276928	-0.000291497		749.986	-0.00347325	-0.00250309	-0.00284121	-0.00293918		749.986	-0.00320028	-0.00223516	-0.00271772
		474.988	0.00151332	0.00151679	0.00150825	0.00151279		575.013	-0.00024906	-0.000265799	-0.000220885	-0.000245248		748.997	-0.00232694	-0.00251656	-0.00164791	-0.0021638		748.997	-0.00277656	-0.00205076	-0.00241366
		474.493	0.00165249	0.00163403	0.00166302	0.00164984		574.492	-0.000271526	-0.000190184	-0.000218919	-0.000226876		748.007	-0.00325532	-0.00338704	-0.00300371	-0.00321536		748.007	-0.00332328	-0.0024768	-0.00290004
		473.998	0.00179889	0.00175019	0.00168444	0.00174451		574.008	-0.000184009	-0.000172348	-0.000151507	-0.000169288		747.017	-0.00295974	-0.00329502	-0.00246715	-0.00290731		747.017	-0.00312336	-0.00229038	-0.00270687
		473.502	0.00190203	0.00183184	0.00179571	0.00184319		573.486	-0.000250542	-0.000214012	-0.000208127	-0.000224227		745.991	-0.00230616	-0.00265291	-0.00173654	-0.00223187		745.991	-0.0030223	-0.00210575	-0.00256402
		473.007	0.00211391	0.00200122	0.00195337	0.00202283		573.002	-0.00020196	-0.000207456	-0.000225546	-0.000211654		745	-0.00322669	-0.00332277	-0.00272689	-0.00309212		745	-0.00337166	-0.00246201	-0.00291684
		472.512	0.00211229	0.00208663	0.00206395	0.00208762		572.518	-0.000258718	-0.000164134	-0.000195334	-0.000206062		744.009	-0.00291	-0.00292016	-0.0024483	-0.00275948		744.009	-0.00295481	-0.00235312	-0.00265396
		472.016	0.00229631	0.00225717	0.00219279	0.00224876		571.996	-0.000230616	-0.000245804	-0.000278613	-0.000251677		743.017	-0.00365132	-0.00360235	-0.00281435	-0.003356		743.017	-0.00333438	-0.00243401	-0.0028842
		471.483	0.00240531	0.00238191	0.00235285	0.00238002		571.512	-0.000292371	-0.000255471	-0.000286035	-0.000277959		741.99	-0.00229599	-0.00262264	-0.0023746	-0.00243108		741.99	-0.00292595	-0.00206179	-0.00249387
		470.987	0.00258378	0.00250658	0.00248492	0.00252509		570.99	-0.000258932	-0.000201284	-0.000263023	-0.00024108		740.997	-0.00286621	-0.00268528	-0.0024119	-0.00265446		740.997	-0.00312958	-0.00220033	-0.00266495
		470.492	0.00279918	0.00275314	0.00270129	0.0027512		570.506	-0.000289217	-0.000221224	-0.000221214	-0.000243885		740.005	-0.00280534	-0.00241262	-0.00203067	-0.00241621		740.005	-0.00299123	-0.00209357	-0.0025424
		469.996	0.00293495	0.00286865	0.00286933	0.00289098		569.984	-0.000246443	-0.000267437	-0.000239287	-0.000251056		739.012	-0.00291411	-0.00283932	-0.00240778	-0.0027204		739.012	-0.00302469	-0.00226746	-0.00264607
		469.501	0.00319382	0.00313041	0.00309477	0.00313967		569.5	-0.00024123	-0.0002486	-0.000317426	-0.000269085		737.983	-0.00309155	-0.0027498	-0.00224576	-0.0026957		737.983	-0.00294722	-0.00221305	-0.00258014
		469.005	0.00332386	0.00325451	0.00320085	0.00325974		569.015	-0.00024204	-0.000202614	-0.000241559	-0.000228738		736.989	-0.00314677	-0.00289403	-0.00273817	-0.00292632		736.989	-0.00310181	-0.00227276	-0.00268729
		468.509	0.00356	0.00352529	0.00344975	0.00351168		568.493	-0.000180695	-0.000214821	-0.000210041	-0.000201852		735.995	-0.00287445	-0.0027482	-0.0020905	-0.00257105		735.995	-0.00288004	-0.00205951	-0.00246978
		468.013	0.00384716	0.00372424	0.00371768	0.00376303		568.008	-0.000163573	-0.00019487	-0.000265006	-0.000207816		735.001	-0.00272249	-0.00299025	-0.00234052	-0.00268442		735.001	-0.00315587	-0.00211376	-0.00263481
		467.518	0.00403232	0.00399341	0.00396816	0.00399797		567.486	-0.000277175	-0.000183954	-0.000236659	-0.000232596		734.006	-0.00290202	-0.00283274	-0.00258009	-0.00277162		734.006	-0.00318395	-0.0022327	-0.00270832
		466.984	0.00434189	0.00431315	0.00425013	0.00430173		567.001	-0.00012167	-0.000157171	-0.000141081	-0.000139974		733.011	-0.00265118	-0.00242263	-0.00181514	-0.00229631		733.011	-0.00276455	-0.00184559	-0.00230507
		466.488	0.0046517	0.00457745	0.00453678	0.00458864		566.516	-0.00025727	-0.000142437	-0.000168135	-0.000189281		732.015	-0.002798	-0.00254359	-0.00228781	-0.00254313		732.015	-0.00303099	-0.00207029	-0.00255064
		465.992	0.00497683	0.00488292	0.00478068	0.00488014		565.994	-0.00023785	-0.000256884	-0.000246883	-0.000247205		730.984	-0.00272541	-0.00323714	-0.00223096	-0.00273117		730.984	-0.00311001	-0.00203448	-0.00257225
		465.496	0.0052714	0.00527034	0.00519659	0.00524611		565.509	-0.000202639	-0.000149802	-0.00019506	-0.0001825		729.988	-0.00281521	-0.00303614	-0.00230593	-0.0027191		729.988	-0.00301028	-0.00221226	-0.00261127
		465	0.00566755	0.00557285	0.00554122	0.00559388		564.986	-0.000229229	-0.000155134	-0.000243139	-0.000209167		728.991	-0.00287598	-0.0032326	-0.00212158	-0.00274339		728.991	-0.00316945	-0.00212943	-0.00264944
		464.504	0.00606499	0.0060435	0.00594895	0.00601915		564.501	-0.000230318	-0.000188911	-0.000282306	-0.000233845		727.994	-0.00276815	-0.00270338	-0.002364	-0.00261184		727.994	-0.00294862	-0.00200188	-0.00247525
		464.007	0.00631823	0.00630398	0.00620913	0.00627711		564.016	-0.00016528	-0.000146104	-0.000146743	-0.000152709		726.997	-0.00252642	-0.00273775	-0.00212785	-0.00246401		726.997	-0.00287889	-0.00184619	-0.00236254
		463.511	0.00673663	0.00668189	0.00658562	0.00666804		563.493	-0.000200469	-0.000140172	-0.000201195	-0.000180612		726	-0.00268231	-0.00279547	-0.0022142	-0.00256399		726	-0.00304481	-0.00226156	-0.00265319
		463.015	0.0072697	0.00714077	0.00709087	0.00716711		563.008	-0.000201632	-0.000202015	-0.000227301	-0.000210316		725.002	-0.00286289	-0.00270372	-0.00254578	-0.00270413		725.002	-0.00303865	-0.00213462	-0.00258664
		462.519	0.00766851	0.0076117	0.00749002	0.00759008		562.485	-0.000224118	-0.000108756	-0.000132953	-0.000155276		724.003	-0.00284162	-0.00287101	-0.00266215	-0.00279159		724.003	-0.00314122	-0.0021163	-0.00262876
		461.984	0.00824746	0.00819055	0.00808697	0.00817499		562	-0.000206398	-0.000157174	-0.000206131	-0.000189901		723.005	-0.0025401	-0.00285336	-0.00251963	-0.0026377		723.005	-0.00294495	-0.00223915	-0.00259205
		461.488	0.00869314	0.00862704	0.0085297	0.00861663		561.514	-0.000217494	-0.000185099	-0.000197461	-0.000200018		722.006	-0.00267228	-0.00274475	-0.00228148	-0.00256617		722.006	-0.00301153	-0.00220633	-0.00260893
		460.991	0.0091774	0.00914439	0.00908073	0.00913417		560.991	-0.000252563	-0.00020735	-0.000235144	-0.000231686		721.007	-0.00288665	-0.00287092	-0.00222291	-0.00266016		721.007	-0.00302666	-0.00221343	-0.00262005
		460.495	0.00976699	0.00965727	0.00958834	0.00967087		560.506	-0.000253822	-0.000225734	-0.000242165	-0.000240573		720.007	-0.00302015	-0.00206193	-0.00170679	-0.00226296		720.007	-0.00292466	-0.00183167	-0.00237816
		459.998	0.0101875	0.0101757	0.010029	0.0101307		559.983	-0.000235955	-0.000249192	-0.000210808	-0.000231985		719.007	-0.00267241	-0.00242833	-0.00196727	-0.00235601		719.007	-0.0028401	-0.00208612	-0.00246311
		459.502	0.0107748	0.0107267	0.010659	0.0107202		559.497	-0.000191542	-0.000197863	-0.000279321	-0.000222908		718.007	-0.00300283	-0.00310895	-0.00251602	-0.00287593		718.007	-0.00315393	-0.00226611	-0.00271002
		459.005	0.0110853	0.0110845	0.0109372	0.0110356		559.011	-0.000181525	-0.000202558	-0.000160883	-0.000181655		717.006	-0.00267664	-0.0027954	-0.00185306	-0.0024417		717.006	-0.00300779	-0.00202086	-0.00251433
		458.508	0.0118043	0.0117462	0.0116034	0.011718		558.488	-0.000228013	-0.000155729	-0.00023618	-0.00020664		716.005	-0.00293315	-0.00276664	-0.00220936	-0.00263638		716.005	-0.0031051	-0.00228604	-0.00269557
		458.012	0.012331	0.012268	0.0121648	0.0122546		558.002	-0.000207057	-0.000189314	-0.000226944	-0.000207772		715.004	-0.00270928	-0.00263361	-0.0023384	-0.00256043		715.004	-0.00293616	-0.00203223	-0.0024842
		457.515	0.012878	0.012815	0.0126858	0.012793		557.516	-0.000162383	-0.000146368	-0.000192	-0.000166917		714.002	-0.00268976	-0.00293896	-0.00248397	-0.00270423		714.002	-0.00283223	-0.00197821	-0.00240522
		457.018	0.0135719	0.0135056	0.0134015	0.013493		556.993	-0.000187578	-0.000159241	-0.000172895	-0.000173238		713	-0.00283149	-0.00235248	-0.00224908	-0.00247768		713	-0.00319969	-0.00233444	-0.00276707
		456.483	0.0141555	0.0140537	0.0139484	0.0140526		556.507	-0.00021704	-0.000140354	-0.00024134	-0.000199578		711.998	-0.00331951	-0.00276573	-0.00249532	-0.00286019		711.998	-0.00318827	-0.00214963	-0.00266895
		455.986	0.0147858	0.0147702	0.0146231	0.0147264		555.983	-0.000207725	-0.000145377	-0.000141329	-0.000164811		710.995	-0.00267066	-0.0031185	-0.00260635	-0.0027985		710.995	-0.00281357	-0.00228271	-0.00254814
		455.489	0.0152437	0.0151724	0.0150005	0.0151389		555.497	-0.000181533	-0.000137244	-0.000193767	-0.000170848		709.992	-0.00272017	-0.00332215	-0.0021015	-0.00271461		709.992	-0.00296943	-0.00214193	-0.00255568
		454.992	0.0158799	0.0158048	0.0156352	0.0157733		555.01	-0.000159278	-0.000167151	-0.000166855	-0.000164428		708.989	-0.0028681	-0.00285544	-0.00228173	-0.00266842		708.989	-0.00298954	-0.00224304	-0.00261629
		454.495	0.0164047	0.0163406	0.0162421	0.0163291		554.487	-0.000163068	-0.000128528	-0.00019305	-0.000161549		707.985	-0.00291025	-0.00315115	-0.00228198	-0.00278112		707.985	-0.00298262	-0.00230579	-0.0026442
		453.998	0.0168268	0.0167485	0.0165839	0.0167197		554	-0.000166357	-0.000127771	-0.000147329	-0.000147152		707.017	-0.0027759	-0.00286871	-0.00183809	-0.00249423		707.017	-0.00304358	-0.0021535	-0.00259854
		453.501	0.0175054	0.0174093	0.0172967	0.0174038		553.514	-0.000159306	-9.50588e-05	-0.000189539	-0.000147968		706.013	-0.00354253	-0.00313846	-0.00297462	-0.00321854		706.013	-0.00283308	-0.00221912	-0.0025261
		453.004	0.0178859	0.0178146	0.0176869	0.0177958		552.99	-0.000181909	-0.000117914	-0.000190256	-0.00016336		705.008	-0.00291741	-0.00297582	-0.0022152	-0.00270281		705.008	-0.00304598	-0.00220627	-0.00262613
		452.506	0.0183496	0.0182721	0.0181508	0.0182575		552.503	-0.000189808	-0.00024615	-0.000254099	-0.000230019		704.003	-0.00306893	-0.00286175	-0.00278408	-0.00290492		704.003	-0.00279494	-0.00221119	-0.00250307
		452.009	0.0188188	0.0187039	0.0186397	0.0187208		552.017	-0.000194356	-0.000201923	-0.000154789	-0.000183689		702.998	-0.00260793	-0.00321907	-0.00225175	-0.00269292		702.998	-0.00278702	-0.00223629	-0.00251165
		451.512	0.0192672	0.0191785	0.0191209	0.0191889		551.492	-0.000190969	-0.000156658	-0.000203891	-0.000183839		701.993	-0.00256426	-0.0026712	-0.00273648	-0.00265732		701.993	-0.00270821	-0.00216948	-0.00243884
		451.014	0.0197318	0.0196171	0.0195491	0.0196326		551.006	-0.000196818	-0.000222184	-0.000186783	-0.000201929		700.987	-0.00341048	-0.00336842	-0.00290654	-0.00322848		700.987	-0.00308321	-0.00262449	-0.00285385
		450.517	0.0200527	0.0199807	0.0198511	0.0199615		550.482	-0.000188884	-0.000202806	-0.000239955	-0.000210548		700.016	-0.00250504	-0.00297886	-0.00171742	-0.00240044		700.016	-0.00288267	-0.00187662	-0.00237964
		449.981	0.0204217	0.0203729	0.0202083	0.0203343		549.995	-0.000170987	-0.000162836	-0.000179088	-0.000170971		699.01	-0.00227558	-0.00251932	-0.00185604	-0.00221698		699.01	-0.00272011	-0.00169552	-0.00220781
		449.484	0.0207687	0.0206917	0.0205642	0.0206749		549.508	-0.000179737	-0.000160317	-0.000183992	-0.000174682		698.003	-0.00252464	-0.00329153	-0.00237134	-0.00272917		698.003	-0.00302349	-0.00204859	-0.00253604
		448.986	0.0210146	0.0209224	0.0207668	0.0209013		548.983	-0.00012583	-0.000143429	-0.000149785	-0.000139682		696.995	-0.00262472	-0.00291167	-0.00243502	-0.00265713		696.995	-0.00299452	-0.0021917	-0.00259311
		448.489	0.021355	0.0212445	0.0211135	0.0212377		548.496	-0.000105333	-0.000175229	-0.00010244	-0.000127667		695.988	-0.00267084	-0.00251947	-0.00237352	-0.00252128		695.988	-0.00292527	-0.00240698	-0.00266612
		447.991	0.0215486	0.0214452	0.0213556	0.0214498		548.009	-0.00010326	-0.000104517	-7.9407e-05	-9.57279e-05		695.016	-0.0024972	-0.00305155	-0.00229602	-0.00261492		695.016	-0.00256125	-0.00173809	-0.00214967
		447.493	0.0218179	0.0217114	0.0215747	0.0217013		547.485	-0.000143725	-3.87219e-05	-8.41839e-05	-8.88771e-05		694.008	-0.00265501	-0.00267987	-0.0022095	-0.0025148		694.008	-0.00280513	-0.00216248	-0.0024838
		446.996	0.021939	0.0218571	0.0217448	0.021847		546.997	-0.000176087	-0.000141069	-0.000138813	-0.00015199		692.999	-0.00229093	-0.00271952	-0.00237169	-0.00246071		692.999	-0.00274707	-0.00202323	-0.00238515
		446.498	0.0220934	0.0220012	0.0218451	0.0219799		546.51	-0.000184604	-0.000145473	-0.000214511	-0.000181529		691.99	-0.0025946	-0.00262538	-0.00253514	-0.00258504		691.99	-0.00293643	-0.00209539	-0.00251591
		446	0.0222416	0.022175	0.0220658	0.0221608		545.985	-0.00016498	-0.000151285	-0.000180607	-0.000165624		691.017	-0.00234233	-0.00246736	-0.00217758	-0.00232909		691.017	-0.00286302	-0.00190859	-0.0023858
		445.502	0.022405	0.0223039	0.0222101	0.0223063		545.498	-0.000155145	-0.000155561	-0.000122961	-0.000144555		690.007	-0.00302739	-0.0028903	-0.00222111	-0.00271293		690.007	-0.00290409	-0.00262	-0.00276205
		445.004	0.0225562	0.0224447	0.0223485	0.0224498		545.01	-0.000153835	-0.000160042	-0.000158869	-0.000157582		688.997	-0.00254648	-0.00220938	-0.00187387	-0.00220991		688.997	-0.00258653	-0.00218105	-0.00238379
		444.506	0.0226254	0.0225702	0.0224283	0.0225413		544.485	-0.000100478	-0.000102528	-9.42673e-05	-9.9091e-05		687.987	-0.00256306	-0.00258774	-0.00228071	-0.00247717		687.987	-0.00291221	-0.00236482	-0.00263851
		444.008	0.0227644	0.0226606	0.0225203	0.0226484		543.998	-0.000150566	-4.03632e-05	-0.000112106	-0.000101012		687.013	-0.00310401	-0.00251206	-0.00232327	-0.00264645		687.013	-0.00296101	-0.00215956	-0.00256028
		443.51	0.0228346	0.0228012	0.0226714	0.0227691		543.51	-0.000157254	-0.000150229	-0.000110011	-0.000139165		686.002	-0.00283229	-0.00306097	-0.00219692	-0.00269673		686.002	-0.00286906	-0.00221743	-0.00254324
		443.012	0.0229199	0.0228756	0.0227121	0.0228359		542.985	-0.000134617	-0.000134839	-0.000158426	-0.000142627		684.991	-0.00281503	-0.00281876	-0.00231692	-0.00265024		684.991	-0.00277131	-0.00228053	-0.00252592
		442.514	0.0230342	0.022921	0.0228126	0.0229226		542.497	-9.58579e-05	-6.57446e-05	-8.39056e-05	-8.1836e-05		684.015	-0.00275729	-0.00305531	-0.00193536	-0.00258265		684.015	-0.00305912	-0.00236403	-0.00271158
		442.016	0.0230986	0.0230305	0.0228791	0.0230027		542.01	-3.5197e-05	-2.36165e-05	3.29599e-05	-8.61784e-06		683.004	-0.00237713	-0.00241722	-0.00213029	-0.00230821		683.004	-0.00289333	-0.00219158	-0.00254245
		441.517	0.02314	0.0231041	0.022965	0.0230697		541.484	-0.000106156	-0.000135755	-0.000113012	-0.000118307		681.992	-0.00290626	-0.00231429	-0.00235779	-0.00252611		681.992	-0.00291415	-0.00190493	-0.00240954
		441.019	0.0232101	0.0231885	0.0230427	0.0231471		540.996	-0.000316717	-0.000272568	-0.000261538	-0.000283608		681.015	-0.00219126	-0.002455	-0.00224371	-0.00229666		681.015	-0.00258398	-0.00170365	-0.00214381
		440.482	0.0233007	0.0232514	0.0230872	0.0232131		540.508	-0.00023147	-0.000240491	-0.000253573	-0.000241845		680.002	-0.00251858	-0.00259915	-0.00205136	-0.0023897		680.002	-0.0027625	-0.0016943	-0.0022284
		439.984	0.0233793	0.023317	0.0230721	0.0232561		539.983	-0.000239294	-0.000221572	-0.000206029	-0.000222298		678.989	-0.00231481	-0.00224043	-0.00244762	-0.00233429		678.989	-0.00289165	-0.00201148	-0.00245156
		439.486	0.0234234	0.0233896	0.0232945	0.0233691		539.495	-0.000193254	-0.000163507	-0.000197106	-0.000184622		678.012	-0.00251469	-0.00225997	-0.00150504	-0.00209323		678.012	-0.00256426	-0.00191578	-0.00224002
		438.987	0.0235184	0.0234326	0.0233132	0.0234214		539.007	-0.000235101	-0.000211235	-0.000180528	-0.000208954		676.998	-0.00261798	-0.00229545	-0.00217133	-0.00236159		676.998	-0.00294265	-0.00204983	-0.00249624
		438.489	0.023582	0.0235247	0.0233482	0.023485		538.519	-0.00017369	-0.000159066	-0.000173927	-0.000168894		675.984	-0.00231842	-0.00209822	-0.0018664	-0.00209435		675.984	-0.00250143	-0.0020041	-0.00225277
		437.99	0.0236081	0.0235558	0.0234563	0.02354		537.993	-0.000115173	-0.00013301	-0.000146386	-0.000131523		675.006	-0.00235389	-0.0021131	-0.0017705	-0.00207916		675.006	-0.0023953	-0.00178359	-0.00208944
		437.491	0.0237033	0.0236711	0.0235368	0.0236371		537.505	-3.9249e-05	-2.92992e-05	-1.01882e-05	-2.62455e-05		673.992	-0.00263027	-0.00237085	-0.00193851	-0.00231321		673.992	-0.00241495	-0.00155674	-0.00198584
		436.993	0.0238645	0.0237294	0.0235991	0.023731		537.016	-7.29595e-05	-0.000116948	-4.42227e-05	-7.80434e-05		673.013	-0.00311036	-0.00302466	-0.00251898	-0.00288467		673.013	-0.00296871	-0.00216972	-0.00256922
		436.494	0.0238867	0.0238087	0.0237169	0.0238041		536.49	-0.000129389	-0.000120633	-0.000107453	-0.000119158		671.998	-0.00276628	-0.0023828	-0.00181615	-0.00232174		671.998	-0.00248922	-0.00204369	-0.00226646
		435.995	0.0240304	0.0239324	0.0238098	0.0239242		536.002	-0.00021842	-0.000196281	-0.000231752	-0.000215484		670.982	-0.00239802	-0.00285025	-0.00204688	-0.00243172		670.982	-0.00255031	-0.00216123	-0.00235577
		435.497	0.0241118	0.0240252	0.0238449	0.023994		535.513	-0.000161092	-0.00011812	-0.000156657	-0.00014529		670.002	-0.00235689	-0.0024764	-0.00181786	-0.00221705		670.002	-0.00276687	-0.00220393	-0.0024854
		434.998	0.0242019	0.0241126	0.0240297	0.0241147		534.987	-0.000126921	-0.000133928	-0.00011497	-0.000125273		668.986	-0.00230717	-0.00281927	-0.00224547	-0.0024573		668.986	-0.00283904	-0.0018749	-0.00235697
		434.499	0.0242647	0.0242189	0.0240479	0.0241772		534.498	-5.90691e-05	-1.0265e-05	-6.01393e-05	-4.31578e-05		668.006	-0.00203645	-0.00194023	-0.00148895	-0.00182188		668.006	-0.00254021	-0.00183874	-0.00218947
		434	0.0243624	0.0243262	0.0242168	0.0243018		534.01	2.10859e-05	1.3302e-06	4.05827e-05	2.09996e-05		666.989	-0.00274883	-0.0019806	-0.00208311	-0.00227085		666.989	-0.002794	-0.00210207	-0.00244804
		433.501	0.0245156	0.0243989	0.0242983	0.0244043		533.483	2.01442e-05	-5.34567e-09	-6.80231e-06	4.44551e-06		666.008	-0.00210192	-0.00252916	-0.00221092	-0.00228067		666.008	-0.00258697	-0.0018228	-0.00220488
		433.002	0.0245752	0.0245064	0.0244169	0.0244995		532.995	-0.000213457	-0.000179799	-0.000147795	-0.000180351		664.991	-0.0026115	-0.00267498	-0.00206413	-0.0024502		664.991	-0.00259875	-0.00178135	-0.00219005
		432.503	0.0247508	0.0246526	0.0245269	0.0246434		532.506	-0.000228023	-0.000229892	-0.000218554	-0.00022549		664.009	-0.00194862	-0.0024496	-0.00205936	-0.00215253		664.009	-0.0024922	-0.00216928	-0.00233074
		432.004	0.0248255	0.0247521	0.0246701	0.0247492		532.017	-0.000170518	-0.000152643	-0.000153076	-0.000158746		662.991	-0.00303572	-0.00329524	-0.00234147	-0.00289081		662.991	-0.00287332	-0.0022511	-0.00256221
		431.505	0.0249779	0.0249013	0.024776	0.0248851		531.49	-0.000166147	-0.000164291	-0.000105826	-0.000145421		662.009	-0.00251605	-0.00287523	-0.00244761	-0.00261296		662.009	-0.00288553	-0.00241819	-0.00265186
		431.006	0.0250779	0.0250295	0.0248987	0.0250021		531.001	-0.000137206	-0.000148778	-0.000146735	-0.00014424		660.991	-0.00221448	-0.00206714	-0.0020253	-0.00210231		660.991	-0.00250199	-0.00179574	-0.00214887
		430.506	0.0251618	0.0251021	0.0250011	0.0250883		530.512	-0.000111974	-4.33247e-05	-9.69442e-05	-8.40808e-05		660.008	-0.00200747	-0.00257289	-0.00121946	-0.00193327		660.008	-0.0023821	-0.00166847	-0.00202528
		430.007	0.0253332	0.0252642	0.0251299	0.0252424		529.986	-7.5189e-05	-7.88534e-07	-5.80819e-06	-2.72619e-05		658.989	-0.00205734	-0.00235572	-0.00195456	-0.00212254		658.989	-0.00248725	-0.0018459	-0.00216657
		429.508	0.0254965	0.0253506	0.0252371	0.0253614		529.496	2.71089e-05	7.8489e-05	0.000128786	7.81281e-05		658.005	-0.00241536	-0.00287674	-0.00223818	-0.00251009		658.005	-0.00286459	-0.00188136	-0.00237297
		429.009	0.0255297	0.0254621	0.0253164	0.0254361		529.007	8.62448e-05	3.35966e-05	2.61339e-05	4.86584e-05		656.985	-0.00215214	-0.00267883	-0.00166028	-0.00216375		656.985	-0.00240873	-0.00207437	-0.00224155
		428.509	0.0256438	0.025576	0.0255011	0.0255736		528.518	-4.0855e-05	-4.06022e-05	-7.62772e-05	-5.25781e-05		656.002	-0.00241453	-0.00221365	-0.00186461	-0.00216427		656.002	-0.00264959	-0.00201284	-0.00233122
		428.01	0.0257816	0.0257109	0.0256087	0.0257004		527.991	-0.000319565	-0.000205994	-0.000305637	-0.000277065		655.018	-0.00256781	-0.00246886	-0.00159705	-0.00221124		655.018	-0.0025228	-0.0018305	-0.00217665
		427.51	0.0257929	0.0257684	0.0256535	0.0257383		527.501	-0.000253269	-0.000211899	-0.000255952	-0.000240373		653.997	-0.00199529	-0.00203936	-0.0017175	-0.00191739		653.997	-0.00258401	-0.00198645	-0.00228523
		427.011	0.0258963	0.0258818	0.0257219	0.0258333		527.012	-0.000182378	-0.000212814	-0.000185401	-0.000193531		653.012	-0.00206861	-0.00252328	-0.00238061	-0.00232417		653.012	-0.00274533	-0.00221985	-0.00248259
		426.511	0.0260322	0.025949	0.0258352	0.0259388		526.485	-0.000167759	-0.00012314	-0.000134264	-0.000141721		651.991	-0.00211465	-0.00174213	-0.00123926	-0.00169868		651.991	-0.00230351	-0.00164938	-0.00197644
		426.011	0.026067	0.0260447	0.0259059	0.0260059		525.995	-9.04856e-05	-0.000141375	-0.000102298	-0.000111387		651.005	-0.0019948	-0.00236126	-0.00182191	-0.00205932		651.005	-0.00243507	-0.00194051	-0.00218779
		425.512	0.0261521	0.0260795	0.0259547	0.0260621		525.506	-0.000134786	-0.00010593	-0.000135874	-0.00012553		649.983	-0.00197803	-0.00208756	-0.00215159	-0.0020724		649.983	-0.00264011	-0.00177778	-0.00220894
		425.012	0.0262059	0.0261582	0.0260471	0.0261371		525.016	-0.000149284	-0.000191104	-0.000173362	-0.00017125		648.998	-0.00276398	-0.0025335	-0.00268288	-0.00266012		648.998	-0.00292152	-0.00224853	-0.00258503
		424.512	0.0262494	0.0261922	0.0260769	0.0261728		524.489	-0.000164493	-0.000149901	-0.000202679	-0.000172358		648.011	-0.00243127	-0.00248185	-0.0025655	-0.00249287		648.011	-0.00266349	-0.00213935	-0.00240142
		424.013	0.026281	0.0261671	0.0261064	0.0261848		523.999	-0.000164248	-0.000154754	-0.000147422	-0.000155475		646.988	-0.00245922	-0.00215685	-0.00235505	-0.00232371		646.988	-0.00282826	-0.00220102	-0.00251464
		423.513	0.0263259	0.0262115	0.0260789	0.0262054		523.509	-0.000161662	-0.00016966	-0.00015037	-0.000160564		646.002	-0.00197607	-0.00215375	-0.00225613	-0.00212865		646.002	-0.0026366	-0.00168294	-0.00215977
		423.013	0.0262596	0.026176	0.026075	0.0261702		522.981	-0.000111282	-0.000107438	-0.000147857	-0.000122193		645.015	-0.00240524	-0.00214899	-0.00215092	-0.00223505		645.015	-0.00286895	-0.00195219	-0.00241057
		422.513	0.0262595	0.026224	0.0260859	0.0261898		522.492	-0.000138733	-0.000112402	-7.25483e-05	-0.000107894		643.991	-0.00167946	-0.00184596	-0.00204562	-0.00185701		643.991	-0.00234339	-0.0017971	-0.00207025
		422.013	0.0262627	0.0261814	0.0261416	0.0261952		522.002	-8.86438e-05	-9.89088e-05	-0.000126325	-0.000104626		643.003	-0.00228343	-0.00261577	-0.00237174	-0.00242365		643.003	-0.00259944	-0.00209479	-0.00234712
		421.513	0.0262128	0.0261279	0.026026	0.0261222		521.511	-0.000113994	-0.000137923	-0.000134441	-0.000128786		642.016	-0.00162041	-0.00170394	-0.00203383	-0.00178606		642.016	-0.00238857	-0.00162379	-0.00200618
		421.013	0.0261951	0.0261387	0.0260564	0.0261301		520.984	-0.000128976	-0.00014737	-0.000107824	-0.000128057		640.991	-0.00173439	-0.0019924	-0.00149161	-0.00173947		640.991	-0.0023696	-0.00189401	-0.0021318
		420.513	0.026089	0.0260375	0.02591	0.0260121		520.493	-7.20559e-06	-4.33656e-06	-5.44368e-05	-2.1993e-05		640.002	-0.00198746	-0.0017232	-0.00157304	-0.00176123		640.002	-0.00245284	-0.00149915	-0.00197599
		420.013	0.0259881	0.0259065	0.0258227	0.0259058		520.003	-7.74697e-05	-0.000100903	-6.54365e-05	-8.12698e-05		639.014	-0.00199571	-0.00178838	-0.00203796	-0.00194068		639.014	-0.0026012	-0.00182041	-0.0022108
		419.513	0.0259467	0.0258904	0.0257964	0.0258778		519.513	-3.57145e-05	-2.47342e-05	-4.78414e-05	-3.60967e-05		637.988	-0.00221335	-0.002157	-0.00190948	-0.00209328		637.988	-0.00269499	-0.00193383	-0.00231441
		419.012	0.0258836	0.0258052	0.0256931	0.025794		518.985	-3.74549e-05	-3.95217e-05	-4.41096e-05	-4.03621e-05		636.999	-0.00203981	-0.00198567	-0.0019757	-0.00200039		636.999	-0.0023901	-0.00172245	-0.00205628
		418.512	0.0257868	0.0257229	0.0256245	0.0257114		518.495	-9.31208e-05	-8.65577e-05	-0.000135211	-0.000104963		636.009	-0.00269353	-0.00223494	-0.00222211	-0.00238353		636.009	-0.00268746	-0.00213733	-0.00241239
		418.012	0.0257019	0.0256424	0.0255913	0.0256452		518.004	-9.18809e-05	-0.000168271	-5.89998e-05	-0.000106384		634.983	-0.00204398	-0.00218197	-0.00153754	-0.00192116		634.983	-0.00261464	-0.00178238	-0.00219851
		417.511	0.0255574	0.0254786	0.0253919	0.025476		517.514	-0.000124799	-0.000116327	-9.2794e-05	-0.000111307		633.993	-0.00213503	-0.00207343	-0.00154139	-0.00191661		633.993	-0.00230827	-0.0016544	-0.00198134
		417.011	0.0254842	0.0254023	0.0253005	0.0253957		516.985	-0.00014417	-0.000107067	-9.55643e-05	-0.0001156		633.002	-0.00218775	-0.00190045	-0.00223609	-0.0021081		633.002	-0.00238759	-0.00192374	-0.00215566
		416.511	0.0252706	0.0252094	0.0251372	0.0252057		516.495	-0.000118359	-7.10409e-05	-0.000116112	-0.000101838		632.012	-0.00209045	-0.00194069	-0.0016582	-0.00189644		632.012	-0.00243677	-0.00158772	-0.00201225
		416.01	0.0252	0.025162	0.0250653	0.0251425		516.004	-0.000129715	-0.000146514	-0.000122535	-0.000132921		630.984	-0.00215751	-0.00259637	-0.00240721	-0.00238703		630.984	-0.00225597	-0.00191579	-0.00208588
		415.51	0.0251131	0.0250078	0.0249751	0.025032		515.513	-0.000137122	-0.000139587	-9.77532e-05	-0.000124821		629.993	-0.00215191	-0.0025368	-0.00220608	-0.00229826		629.993	-0.00253513	-0.00199375	-0.00226444
		415.009	0.0249371	0.0248482	0.0247919	0.024859		514.985	-4.04393e-05	-1.01719e-05	-4.61071e-05	-3.22394e-05		629.001	-0.00224073	-0.00212468	-0.00233592	-0.00223378		629.001	-0.00259405	-0.00207639	-0.00233522
		414.508	0.0248935	0.0247594	0.0247074	0.0247867		514.494	-3.71284e-05	-8.01611e-05	-4.86675e-05	-5.5319e-05		628.009	-0.00201667	-0.00186216	-0.00195554	-0.00194479		628.009	-0.00231875	-0.0017983	-0.00205853
		414.008	0.0246825	0.0245876	0.0245448	0.024605		514.003	4.22908e-07	-5.84913e-05	-1.28169e-05	-2.36285e-05		627.017	-0.00191303	-0.00194064	-0.00154783	-0.0018005		627.017	-0.00230757	-0.00171247	-0.00201002
		413.507	0.0245686	0.0244959	0.0244076	0.0244907		513.512	-1.58296e-05	-5.01146e-05	3.28942e-05	-1.10167e-05		625.988	-0.00186714	-0.00179722	-0.00148819	-0.00171752		625.988	-0.00231241	-0.0014886	-0.00190051
		413.006	0.0243874	0.0243268	0.024226	0.0243134		512.984	-6.99656e-05	-5.27224e-05	-1.87067e-05	-4.71316e-05		624.996	-0.00189247	-0.0020133	-0.00166083	-0.00185553		624.996	-0.00248175	-0.00185914	-0.00217045
		412.506	0.024326	0.0242132	0.0241451	0.0242281		512.493	-4.68328e-05	-5.79822e-05	8.44047e-07	-3.4657e-05		624.003	-0.00209603	-0.00174798	-0.00162159	-0.00182187		624.003	-0.00238152	-0.00193249	-0.00215701
		412.005	0.0240853	0.0240378	0.0240039	0.0240423		512.002	-8.28558e-05	-7.13546e-05	-4.15305e-05	-6.5247e-05		623.009	-0.0021166	-0.00222667	-0.00213258	-0.00215862		623.009	-0.00238162	-0.00221655	-0.00229908
		411.504	0.0239794	0.0238807	0.0238345	0.0238982		511.51	-3.29738e-06	-3.36562e-05	-1.90721e-05	-1.86752e-05		622.016	-0.00186163	-0.00207354	-0.00214444	-0.00202653		622.016	-0.00239932	-0.00190303	-0.00215117
		411.003	0.0238156	0.0237661	0.0236418	0.0237411		510.982	-3.18108e-05	-7.19518e-05	-8.56081e-05	-6.31236e-05		620.985	-0.00214157	-0.00207525	-0.00209475	-0.00210386		620.985	-0.00247315	-0.00187208	-0.00217261
		410.502	0.0236448	0.023571	0.023483	0.0235662		510.49	-2.12007e-05	-5.87628e-05	-7.29293e-05	-5.09643e-05		619.991	-0.00220857	-0.00235105	-0.00236743	-0.00230901		619.991	-0.00268261	-0.00199315	-0.00233788
		410.001	0.0235478	0.023483	0.0234071	0.0234793		509.999	-2.27412e-05	-5.6242e-05	-7.68547e-05	-5.1946e-05		618.997	-0.00216273	-0.00180348	-0.00173702	-0.00190108		618.997	-0.0025498	-0.00188882	-0.00221931
		409.5	0.0234786	0.0233329	0.0232369	0.0233494		509.508	-7.64596e-05	-6.5969e-05	-9.81241e-05	-8.01842e-05		618.003	-0.00217514	-0.0019586	-0.00211097	-0.00208157		618.003	-0.00244558	-0.00180491	-0.00212525
		408.999	0.023226	0.023149	0.0230685	0.0231478		509.016	2.56948e-07	1.50982e-05	-3.82589e-05	-7.63456e-06		617.008	-0.00183751	-0.00192094	-0.00205702	-0.00193849		617.008	-0.00241205	-0.00213228	-0.00227216
		408.498	0.0231336	0.0230886	0.0230129	0.0230784		508.487	-7.38192e-06	-5.12771e-05	-1.51551e-05	-2.46047e-05		616.013	-0.00210545	-0.00191094	-0.0022416	-0.00208599		616.013	-0.00250295	-0.0019295	-0.00221622
		407.997	0.0229491	0.0229201	0.0228626	0.0229106		507.996	-3.57565e-05	-8.08166e-05	-6.62612e-05	-6.09448e-05		615.017	-0.00196877	-0.00180589	-0.00216515	-0.00197994		615.017	-0.00239496	-0.00177542	-0.00208519
		407.496	0.0228357	0.0227587	0.0226717	0.0227554		507.504	-6.46099e-05	-1.69344e-05	-4.98729e-05	-4.38057e-05		613.985	-0.00213322	-0.00202492	-0.00197839	-0.00204551		613.985	-0.00220761	-0.00174685	-0.00197723
		406.994	0.022713	0.0226774	0.0225944	0.0226616		507.012	-3.27244e-05	9.91718e-06	-8.06225e-05	-3.44766e-05		612.989	-0.00231222	-0.0021543	-0.00221782	-0.00222811		612.989	-0.00256891	-0.00195645	-0.00226268
		406.493	0.0225334	0.0225217	0.0223777	0.0224776		506.483	1.73956e-06	-2.20189e-05	3.38e-05	4.50689e-06		611.993	-0.00228099	-0.00257276	-0.0023834	-0.00241238		611.993	-0.00232966	-0.00202064	-0.00217515
		405.992	0.0224125	0.0223159	0.0222735	0.022334		505.991	6.22084e-06	2.98297e-05	1.47118e-05	1.69208e-05		610.996	-0.00161774	-0.00186125	-0.00191494	-0.00179798		610.996	-0.00226784	-0.00174144	-0.00200464
		405.491	0.0222816	0.0222217	0.0221146	0.022206		505.499	2.07915e-07	-5.41107e-05	-5.38289e-05	-3.59106e-05		609.999	-0.00200684	-0.00178417	-0.00121196	-0.00166766		609.999	-0.00229894	-0.00165274	-0.00197584
		404.989	0.0221345	0.0220935	0.021984	0.0220706		505.008	-3.81996e-05	-1.32423e-05	3.03404e-06	-1.6136e-05		609.002	-0.00175664	-0.00183901	-0.00166346	-0.00175304		609.002	-0.00206708	-0.00171056	-0.00188882
		404.488	0.0220054	0.0219174	0.0218232	0.0219153		504.516	1.65934e-05	-3.8894e-05	-4.14197e-07	-7.57158e-06		608.005	-0.00186135	-0.002091	-0.00181509	-0.00192248		608.005	-0.0022805	-0.00176432	-0.00202241
		403.986	0.0218645	0.0218089	0.0217364	0.0218033		503.986	-1.24673e-05	-1.12943e-05	1.06171e-05	-4.38149e-06		607.008	-0.00204761	-0.00238734	-0.0022143	-0.00221642		607.008	-0.00236475	-0.00225585	-0.0023103
		403.485	0.0217064	0.0216444	0.0215776	0.0216428		503.494	-5.59161e-05	-0.000101773	-2.96879e-05	-6.24589e-05		606.01	-0.00161708	-0.00199484	-0.0019726	-0.00186151		606.01	-0.00238658	-0.00185356	-0.00212007
		402.983	0.021557	0.0215223	0.0214561	0.0215118		503.002	-7.34667e-05	-8.50056e-05	-0.000106541	-8.83377e-05		605.012	-0.00174614	-0.00169673	-0.00141601	-0.00161963		605.012	-0.00211719	-0.00160168	-0.00185943
		402.482	0.0214426	0.0214199	0.0212684	0.021377		502.51	-2.64542e-05	-2.02927e-05	-2.39952e-05	-2.35807e-05		604.013	-0.00191337	-0.00151864	-0.00111705	-0.00151635		604.013	-0.0021334	-0.0015493	-0.00184135
		402.018	0.0213101	0.0212046	0.0211463	0.0212204		502.018	-9.22749e-06	-4.64236e-05	-5.943e-05	-3.83604e-05		603.015	-0.00180176	-0.00173981	-0.00143346	-0.00165835		603.015	-0.00220401	-0.00176148	-0.00198275
		401.517	0.0211251	0.0210661	0.0209931	0.0210614		501.488	-4.11892e-05	-1.02206e-05	-5.02352e-05	-3.38817e-05		602.016	-0.00161197	-0.00179956	-0.00167554	-0.00169569		602.016	-0.00219989	-0.00185871	-0.0020293
		401.015	0.0209792	0.0209203	0.0207926	0.0208973		500.996	1.66949e-06	-1.70465e-05	-1.08388e-05	-8.73863e-06		601.017	-0.00197473	-0.00172584	-0.00194149	-0.00188069		601.017	-0.00226183	-0.00187764	-0.00206974
		400.513	0.0207656	0.0207234	0.0206135	0.0207009		500.503	-4.5466e-06	-3.00563e-05	2.29599e-05	-3.88101e-06		600.017	-0.00217658	-0.00212547	-0.00225074	-0.00218426		600.017	-0.00234142	-0.00210115	-0.00222128
		400.011	0.0206904	0.0206389	0.0205299	0.0206197		500.011	0	0	0	0		599.018	-0.00211181	-0.00218585	-0.00217425	-0.0021573		599.018	-0.00213967	-0.00206271	-0.00210119
		399.51	0.0204773	0.0204273	0.0203177	0.0204075		499.519	-2.67111e-05	-3.91795e-05	-4.58361e-05	-3.72422e-05		598.018	-0.00146878	-0.00189896	-0.00157529	-0.00164768		598.018	-0.00212073	-0.0014182	-0.00176947
		399.008	0.0203808	0.0203244	0.0201697	0.0202916		498.988	-5.47699e-05	1.12132e-05	-8.94694e-06	-1.75012e-05		597.018	-0.00158768	-0.00153663	-0.00107367	-0.00139933		597.018	-0.00207477	-0.00136177	-0.00171827
		398.506	0.0201421	0.0200747	0.0199769	0.0200646		498.496	-1.85238e-05	-9.38907e-05	-4.22052e-05	-5.15399e-05		596.017	-0.00191698	-0.00182566	-0.00184562	-0.00186275		596.017	-0.0022972	-0.00171363	-0.00200541
		398.004	0.0199949	0.0199276	0.0198093	0.0199106		498.003	-1.23506e-05	-3.41572e-05	-2.39668e-05	-2.34915e-05		595.016	-0.00150129	-0.00128961	-0.00135425	-0.00138172		595.016	-0.00216095	-0.00146623	-0.00181359
		397.502	0.0198819	0.0198178	0.0197236	0.0198078		497.511	-2.43965e-07	-6.06365e-06	-9.18926e-06	-5.16562e-06		594.016	-0.0014452	-0.001767	-0.00178721	-0.00166647		594.016	-0.00192427	-0.00156436	-0.00174432
		397	0.0195804	0.0195371	0.0194923	0.0195366		497.018	-7.46453e-05	1.56742e-05	2.01019e-05	-1.29564e-05		593.014	-0.00134539	-0.00121232	-0.00160483	-0.00138751		593.014	-0.00191218	-0.00165455	-0.00178337
		396.498	0.0194743	0.0194084	0.0193499	0.0194109		496.487	-1.10937e-06	-7.34769e-05	-1.13885e-05	-2.86583e-05		592.013	-0.00179852	-0.00191537	-0.00183245	-0.00184878		592.013	-0.00202332	-0.00172562	-0.00187447
		395.996	0.0192833	0.0192335	0.0191435	0.0192201		495.995	-5.59912e-05	-3.2518e-05	-1.92335e-06	-3.01442e-05		591.011	-0.00175499	-0.00144675	-0.00168216	-0.00162796		591.011	-0.0018358	-0.00173747	-0.00178664
		395.493	0.0190546	0.0190063	0.0189521	0.0190043		495.502	-1.67671e-05	-2.91396e-05	-1.71855e-05	-2.10307e-05		590.009	-0.00174597	-0.00216301	-0.00196676	-0.00195858		590.009	-0.00208414	-0.00169231	-0.00188823
		394.991	0.0188517	0.0188029	0.0187489	0.0188012		495.009	-5.47254e-05	-7.46738e-05	-4.15818e-05	-5.69937e-05		589.007	-0.00154168	-0.00198165	-0.0020274	-0.00185024		589.007	-0.0022856	-0.0016959	-0.00199075
		394.489	0.0187315	0.0186925	0.0185904	0.0186715		494.516	-7.17123e-06	-5.62479e-05	-9.12652e-05	-5.15614e-05		588.004	-0.00122588	-0.00136363	-0.00135349	-0.00131434		588.004	-0.00161153	-0.00142691	-0.00151922
		393.987	0.0185352	0.0185059	0.0184335	0.0184916		493.985	-6.24611e-06	2.55081e-05	-9.18901e-06	3.35767e-06		587.001	-0.00103028	-0.00114965	-0.00127191	-0.00115061		587.001	-0.0018853	-0.00152104	-0.00170317
		393.484	0.018355	0.0182453	0.0181996	0.0182666		493.492	8.32146e-06	5.63885e-05	-4.07047e-05	8.00176e-06		585.998	-0.00183921	-0.00141362	-0.00150141	-0.00158475		585.998	-0.0019459	-0.00159805	-0.00177197
		392.982	0.0181387	0.0180734	0.0180525	0.0180882		492.999	4.7544e-05	-5.92827e-06	1.5371e-05	1.89956e-05		584.995	-0.00173045	-0.00175504	-0.00203895	-0.00184148		584.995	-0.00214813	-0.0016316	-0.00188986
		392.518	0.0180258	0.0178805	0.0178106	0.0179056		492.506	4.74661e-05	4.56765e-05	5.7506e-05	5.02162e-05		583.992	-0.00134435	-0.00135789	-0.00177111	-0.00149112		583.992	-0.00193798	-0.00155591	-0.00174695
		392.016	0.0177088	0.0176485	0.0175754	0.0176442		492.013	0.000147573	0.000146482	0.000141762	0.000145272		582.988	-0.00149603	-0.00160356	-0.00162665	-0.00157541		582.988	-0.00189727	-0.00166504	-0.00178116
		391.513	0.0175746	0.0175087	0.0173895	0.0174909		491.482	0.000139275	2.88056e-05	9.1711e-05	8.65971e-05		581.984	-0.00183318	-0.00134093	-0.00190768	-0.00169393		581.984	-0.00188516	-0.00155449	-0.00171983
		391.011	0.0173523	0.0172702	0.017225	0.0172825		490.989	-8.56101e-05	-5.43219e-05	-7.06471e-05	-7.0193e-05		581.017	-0.00182343	-0.00197245	-0.00190755	-0.00190114		581.017	-0.00219117	-0.00170106	-0.00194612
		390.508	0.017177	0.0170996	0.0170368	0.0171045		490.495	-8.70582e-05	-6.45795e-05	-5.03184e-05	-6.73187e-05		580.012	-0.00162516	-0.00165224	-0.00178287	-0.00168676		580.012	-0.00213532	-0.00174984	-0.00194258
		390.006	0.0169926	0.0168816	0.0168344	0.0169028		490.002	-4.74208e-05	-3.46016e-05	-2.68703e-05	-3.62976e-05		579.007	-0.00175073	-0.00152877	-0.00191	-0.00172983		579.007	-0.00201422	-0.00180662	-0.00191042
		389.503	0.0168082	0.0166459	0.0165815	0.0166786		489.509	5.08667e-05	6.92083e-05	5.73193e-05	5.91315e-05		578.002	-0.0013807	-0.0023184	-0.00156132	-0.00175347		578.002	-0.00210972	-0.00152784	-0.00181878
		389	0.0165524	0.0165376	0.0164467	0.0165122		489.015	0.000119771	0.000152993	7.20449e-05	0.000114936		576.997	-0.00164045	-0.00220239	-0.0017515	-0.00186478		576.997	-0.00191787	-0.00180174	-0.00185981
		388.497	0.0163713	0.0163421	0.0162762	0.0163298		488.484	0.000131999	0.000154888	9.10593e-05	0.000125982		575.991	-0.00198841	-0.00203657	-0.00184578	-0.00195692		575.991	-0.00205624	-0.00167562	-0.00186593
		387.995	0.0162146	0.0161682	0.0161209	0.0161679		487.99	0.000113803	0.000138296	3.38914e-05	9.53302e-05		574.985	-0.00117649	-0.00123473	-0.00115424	-0.00118849		574.985	-0.00175038	-0.0013868	-0.00156859
		387.492	0.0159949	0.015939	0.0158521	0.0159287		487.496	0.000145978	7.46478e-05	0.000154823	0.000125149		574.016	-0.00142252	-0.00160342	-0.0017522	-0.00159271		574.016	-0.00179717	-0.00172651	-0.00176184
		386.989	0.0157281	0.0156793	0.0155936	0.015667		487.003	9.73506e-05	3.5529e-05	8.87411e-06	4.72512e-05		573.01	-0.0013888	-0.00149178	-0.00122211	-0.00136756		573.01	-0.00153746	-0.00139288	-0.00146517
		386.486	0.0155749	0.0155602	0.0154753	0.0155368		486.509	1.31073e-05	-3.38257e-05	7.92818e-05	1.95211e-05		572.003	-0.000839952	-0.000731939	-0.000369934	-0.000647275		572.003	-0.00147057	-0.000962261	-0.00121641
		385.983	0.0153954	0.0153456	0.0152233	0.0153214		486.015	5.61877e-05	5.37954e-05	2.87824e-05	4.62552e-05		570.997	-0.00160067	-0.00129092	-0.00121394	-0.00136851		570.997	-0.00175529	-0.0014903	-0.0016228
		385.519	0.0152704	0.0152126	0.0151353	0.0152061		485.484	0.000127627	0.000109549	0.000144776	0.000127317		569.99	-0.00151387	-0.00122344	-0.00109484	-0.00127739		569.99	-0.00160953	-0.00142384	-0.00151669
		385.016	0.0149892	0.014956	0.0148981	0.0149478		484.99	0.000195383	0.000207024	0.000244612	0.000215673		568.982	-0.00134677	-0.00136148	-0.00115586	-0.00128804		568.982	-0.00178863	-0.00135657	-0.0015726
		384.513	0.0148048	0.0147931	0.0146404	0.0147461		484.496	0.000342377	0.000356585	0.000284036	0.000327666		568.012	-0.00133076	-0.0014138	-0.00178442	-0.00150966		568.012	-0.00170133	-0.0015776	-0.00163947
		384.01	0.014681	0.0145953	0.0145274	0.0146012		484.002	0.00036242	0.00032557	0.000311771	0.000333254		567.004	-0.00161587	-0.00068206	-0.00161919	-0.00130571		567.004	-0.00134255	-0.00142045	-0.0013815
		383.507	0.0144423	0.0144001	0.0143338	0.014392		483.508	0.000231084	0.000223156	0.000221051	0.000225097		565.996	-0.000961963	-0.000602059	-0.000854574	-0.000806199		565.996	-0.00144424	-0.00091955	-0.0011819
		383.004	0.0142366	0.0141632	0.0141364	0.0141787		483.014	6.47271e-05	2.17783e-05	1.40094e-05	3.35049e-05		564.988	-0.00110854	-0.000898061	-0.00123366	-0.00108009		564.988	-0.00153852	-0.00129334	-0.00141593
		382.5	0.014069	0.0140289	0.0139452	0.0140143		482.482	-5.09283e-06	-1.07023e-05	-3.73633e-05	-1.77195e-05		564.016	-0.00148036	-0.000916699	-0.00135871	-0.00125192		564.016	-0.00164805	-0.00132735	-0.0014877
		381.997	0.0137896	0.0137798	0.0136882	0.0137526		481.988	0.000120992	0.000156391	0.000136772	0.000138052		563.008	-0.00197065	-0.00156987	-0.00142344	-0.00165465		563.008	-0.00171049	-0.00143376	-0.00157212
		381.494	0.0137028	0.0136311	0.0135865	0.0136401		481.493	0.00016588	0.000126579	0.000185519	0.000159326		561.998	-0.00101017	-0.00112016	-0.00105127	-0.00106053		561.998	-0.00148679	-0.00135446	-0.00142062
		380.991	0.0134673	0.013411	0.0133845	0.0134209		480.999	0.00018245	0.000156189	0.000199836	0.000179492		560.989	-0.00140217	-0.000974459	-0.00120032	-0.00119232		560.989	-0.00165328	-0.0014314	-0.00154234
		380.487	0.0132688	0.0132493	0.0131832	0.0132338		480.505	0.000231581	0.000205502	0.000249532	0.000228871		560.017	-0.00103717	-0.00131348	-0.00126559	-0.00120541		560.017	-0.00150935	-0.00138473	-0.00144704
		379.984	0.0130866	0.0130542	0.0129947	0.0130452		480.01	0.000259538	0.000248336	0.00027942	0.000262431		559.007	-0.00098582	-0.00110069	-0.0011208	-0.00106911		559.007	-0.0015669	-0.00129368	-0.00143029
		379.519	0.0129481	0.0128697	0.0128403	0.012886		479.516	0.000381832	0.000348528	0.000328186	0.000352849		557.997	-0.00136831	-0.00175026	-0.00131822	-0.00147893		557.997	-0.00156665	-0.00136096	-0.0014638
		379.016	0.0128077	0.0127523	0.012691	0.0127503		478.983	0.000368396	0.000338799	0.000392498	0.000366564		556.987	-0.000998431	-0.00114514	-0.00115776	-0.00110044		556.987	-0.00164238	-0.00128087	-0.00146162
		378.512	0.0125262	0.0125488	0.0124301	0.0125017		478.489	0.000354282	0.000397338	0.000357051	0.000369557		556.014	-0.0014651	-0.00148985	-0.00131401	-0.00142299		556.014	-0.00143472	-0.00130041	-0.00136757
		378.009	0.0123542	0.012308	0.0122793	0.0123138		477.994	0.000431664	0.000376261	0.000389228	0.000399051		555.003	-0.00110125	-0.000852869	-0.00111215	-0.00102209		555.003	-0.00136894	-0.00125937	-0.00131416
		377.505	0.0122458	0.0121901	0.01214	0.012192		477.5	0.000436823	0.000404963	0.000445714	0.000429167		553.992	-0.00127146	-0.00154577	-0.00138485	-0.00140069		553.992	-0.001542	-0.00137661	-0.0014593
		377.001	0.0120067	0.0119215	0.0119472	0.0119585		477.005	0.000450425	0.000488122	0.000471605	0.000470051		553.018	-0.00108259	-0.00109207	-0.000696317	-0.000956993		553.018	-0.0014013	-0.00103209	-0.0012167
		376.498	0.0118029	0.0117618	0.0117113	0.0117587		476.51	0.000496189	0.000513174	0.00047676	0.000495375		552.007	-0.00113145	-0.00128565	-0.000948667	-0.00112192		552.007	-0.0014633	-0.00114716	-0.00130523
		375.994	0.0115853	0.011531	0.0114923	0.0115362		476.016	0.000652359	0.000581427	0.000571354	0.000601713		550.995	-0.000828718	-0.00103993	-0.00125926	-0.00104264		550.995	-0.00142984	-0.0011492	-0.00128952
		375.49	0.0115285	0.0114692	0.0114251	0.0114742		475.483	0.000553372	0.000590466	0.000586861	0.0005769		549.983	-0.00110382	-0.000856703	-0.00112191	-0.00102748		549.983	-0.00139384	-0.00113672	-0.00126528
		374.987	0.0113275	0.0112896	0.0112814	0.0112995		474.988	0.000662373	0.000656262	0.00071071	0.000676449		549.008	-0.000999131	-0.00136906	-0.0014719	-0.00128003		549.008	-0.00140064	-0.00130553	-0.00135308
		374.483	0.0111192	0.0110663	0.0110053	0.0110636		474.493	0.000654561	0.000725565	0.000741684	0.00070727		547.996	-0.0013769	-0.00201727	-0.00154342	-0.00164587		547.996	-0.00164286	-0.00148883	-0.00156585
		374.018	0.0110681	0.0109864	0.0109311	0.0109952		473.998	0.000767449	0.000764682	0.000806686	0.000779605		546.983	-0.000701353	-0.000851476	-0.000444505	-0.000665778		546.983	-0.00118429	-0.00096628	-0.00107528
		373.514	0.0108596	0.0107817	0.0107743	0.0108052		473.503	0.000907405	0.000906329	0.000920971	0.000911569		546.008	-0.000670968	-0.00091239	-0.000643268	-0.000742209		546.008	-0.00116573	-0.000823821	-0.000994774
		373.01	0.0106631	0.0106225	0.0106159	0.0106338		473.008	0.00103027	0.000983567	0.000978898	0.000997579		544.994	-0.00134324	-0.00146942	-0.0014738	-0.00142882		544.994	-0.00143604	-0.001404	-0.00142002
		372.506	0.0105254	0.0104854	0.0104335	0.0104814		472.513	0.00100868	0.0010564	0.00105765	0.00104091		544.019	-0.000896173	-0.00152869	-0.00120034	-0.0012084		544.019	-0.00131277	-0.00115982	-0.00123629
		372.002	0.010324	0.010247	0.010257	0.010276		472.018	0.00107023	0.00106672	0.00110481	0.00108059		543.005	-0.000934822	-0.00134899	-0.00133758	-0.00120713		543.005	-0.00119726	-0.00120931	-0.00120328
		371.498	0.0102025	0.0101604	0.0101232	0.010162		471.485	0.00111147	0.00118103	0.00117791	0.0011568		541.991	-0.000963493	-0.00141292	-0.00116631	-0.00118091		541.991	-0.00107915	-0.00114414	-0.00111165
		370.994	0.0100509	0.00999206	0.00997136	0.0100048		470.989	0.00124197	0.00125969	0.0012898	0.00126382		541.014	-0.000937699	-0.00069992	0.000846877	-0.000263581		541.014	-0.000658786	-0.000115017	-0.000386902
		370.49	0.00989483	0.00985393	0.0097995	0.00984942		470.494	0.00136817	0.0013514	0.00132206	0.00134721		540	-0.00102964	-0.000893346	-0.000189127	-0.000704038		540	-0.00107658	-0.000622187	-0.000849386
		369.986	0.00975372	0.00971902	0.00967161	0.00971478		469.999	0.00152682	0.00155372	0.00152081	0.00153378		538.986	-0.0013192	-0.00117447	-0.000897716	-0.00113046		538.986	-0.00115687	-0.000978038	-0.00106745
		369.481	0.00954761	0.00954444	0.00950651	0.00953285		469.503	0.00162779	0.00159752	0.00160845	0.00161125		538.008	-0.00142043	-0.00141575	-0.00162206	-0.00148608		538.008	-0.00130537	-0.00135715	-0.00133126
		369.016	0.00947505	0.00944085	0.00939627	0.00943739		469.008	0.00175468	0.00174796	0.00175625	0.00175296		536.993	-0.000350082	-0.000964385	-0.000290542	-0.000535003		536.993	-0.000908122	-0.000832958	-0.00087054
		368.512	0.00925805	0.0092337	0.00920423	0.00923199		468.512	0.00190403	0.00193145	0.0019744	0.00193663		536.016	-0.000924448	-0.000835397	-0.000611595	-0.00079048		536.016	-0.00112948	-0.000727117	-0.000928299
		368.007	0.00913797	0.00914147	0.0090913	0.00912358		468.017	0.00202439	0.00199459	0.00202252	0.00201383		535	-0.00100854	-0.00126123	-0.00159864	-0.00128947		535	-0.00116463	-0.00124038	-0.00120251
		367.503	0.0090015	0.00898439	0.00895571	0.00898053		467.483	0.00224299	0.00220154	0.00225844	0.00223433		533.984	-0.00130714	-0.00093775	-0.00123852	-0.00116113		533.984	-0.000838956	-0.000872652	-0.000855804
		366.999	0.00884166	0.00876998	0.00879185	0.00880116		466.988	0.00235182	0.00239305	0.00241662	0.00238716		533.006	2.63496e-05	-0.000400016	0.000676123	0.000100819		533.006	-0.00077901	-0.00022533	-0.00050217
		366.494	0.00871481	0.00869285	0.00866252	0.00869006		466.492	0.00253292	0.00263009	0.0025215	0.0025615		531.99	-0.00101276	-0.000822817	-0.000434546	-0.000756709		531.99	-0.00097085	-0.000640581	-0.000805715
		365.99	0.0085834	0.00855136	0.00856802	0.0085676		465.996	0.0027401	0.00276301	0.00278776	0.00276362		531.011	-0.00105482	-0.0010631	-0.00108698	-0.0010683		531.011	-0.000990404	-0.000983565	-0.000986984
		365.485	0.00847835	0.00843896	0.00841054	0.00844262		465.5	0.00301602	0.00300086	0.0030623	0.00302639		529.994	-0.00111218	-0.00133813	-0.00183935	-0.00142989		529.994	-0.00118044	-0.00147774	-0.00132909
		364.981	0.00830738	0.00828403	0.00824944	0.00828028		465.005	0.00324342	0.0032194	0.00331904	0.00326062		529.015	-0.000696072	-0.000744014	-0.000338904	-0.000592997		529.015	-0.000502885	-0.0006968	-0.000599842
		364.515	0.00811777	0.00812512	0.00806171	0.00810153		464.509	0.00338962	0.00344178	0.00342395	0.00341845		527.998	0.000309394	0.000345434	0.000964433	0.000539754		527.998	-0.000530759	-1.98276e-06	-0.000266371
		364.011	0.00815557	0.00808365	0.00804551	0.00809491		464.013	0.00372901	0.00369417	0.00368506	0.00370275		527.018	-0.000707144	-0.000574626	4.60215e-05	-0.000411916		527.018	-0.000709755	-0.000521132	-0.000615443
		363.506	0.00793585	0.00792502	0.00788306	0.00791464		463.517	0.00392885	0.0040149	0.00401628	0.00398668		526.001	-0.000405094	-0.00072982	-9.98135e-05	-0.000411576		526.001	-0.000711916	-0.000590896	-0.000651406
		363.001	0.00786006	0.00781915	0.00780701	0.00782874		462.983	0.00428399	0.00423998	0.00433506	0.00428634		524.983	-0.000252882	-0.000615097	0.000493189	-0.00012493		524.983	-0.000474208	-0.000191239	-0.000332724
		362.497	0.00772421	0.0077563	0.00770981	0.00773011		462.487	0.0046078	0.00463442	0.00463632	0.00462618		524.003	-0.000559965	-0.000686262	-3.14193e-05	-0.000425882		524.003	-0.000531183	-0.000424457	-0.00047782
		361.992	0.00751412	0.0075327	0.00752018	0.00752233		461.991	0.00485215	0.00492495	0.00488521	0.00488744		522.984	-0.000119788	-0.000780677	-0.000296712	-0.000399059		522.984	-0.000651616	-0.000419137	-0.000535377
		361.487	0.00746891	0.00745243	0.0074266	0.00744931		461.494	0.00521385	0.00528451	0.0053133	0.00527055		522.003	-0.000342092	-0.00026088	-0.000165235	-0.000256069		522.003	-0.000618776	-0.000488169	-0.000553473
		360.982	0.00740542	0.007396	0.00736671	0.00738938		460.998	0.00557048	0.00563254	0.00566539	0.00562281		520.985	-0.000645523	-0.000127789	-0.000406069	-0.000393127		520.985	-0.000590248	-0.000535414	-0.000562831
		360.516	0.00729738	0.00729938	0.00726692	0.00728789		460.502	0.00594932	0.0060156	0.00598318	0.0059827		520.004	2.20174e-05	-0.000548615	-0.000327432	-0.000284677		520.004	-0.000477751	-0.00045218	-0.000464966
		360.011	0.00720941	0.0071733	0.00715554	0.00717942		460.006	0.0063821	0.00639738	0.0064642	0.00641456		518.984	-0.000145346	-0.000922422	-0.0005615	-0.00054309		518.984	-0.000486676	-0.000684061	-0.000585368
		359.506	0.00709344	0.0070911	0.00705947	0.00708134		459.509	0.00648228	0.00656454	0.00662383	0.00655688		518.003	2.31651e-05	-0.000246533	0.000452556	7.63959e-05		518.003	-0.000494589	-2.80579e-05	-0.000261324
		359.001	0.00710334	0.00703664	0.00701497	0.00705165		459.013	0.00680731	0.00686204	0.00694489	0.00687141		516.983	-5.80769e-05	-0.000444514	-0.000137742	-0.000213444		516.983	-0.000458881	-0.000121834	-0.000290357
		358.496	0.00690367	0.00694248	0.00689246	0.00691287		458.517	0.00715015	0.0072268	0.00728679	0.00722125		516.001	-0.00062394	-0.000520772	-0.000238872	-0.000461195		516.001	-0.000496634	-0.000257129	-0.000376882
		357.991	0.00684069	0.0068893	0.0068666	0.00686553		457.982	0.00764396	0.00773512	0.00777676	0.00771861		515.019	-0.000374786	-0.000497667	-0.000383863	-0.000418772		515.019	-0.000370309	-0.000332167	-0.000351238
		357.486	0.00680433	0.00679824	0.00677725	0.00679327		457.485	0.0080938	0.00817162	0.00817758	0.00814767		513.999	-0.00067659	-0.000511897	-0.000584299	-0.000590929		513.999	-0.000571917	-0.00050512	-0.000538518
		356.981	0.00667691	0.00667953	0.00668452	0.00668032		456.989	0.00854113	0.00861829	0.00865314	0.00860419		513.016	-0.000656952	-0.000482772	-0.000610052	-0.000583258		513.016	-0.000576479	-0.000594394	-0.000585437
		356.515	0.00666855	0.00659621	0.00662906	0.00663127		456.492	0.00897375	0.00911356	0.0091124	0.00906657		511.995	-0.000273992	-0.000319103	-8.13879e-05	-0.000224828		511.995	-0.000288042	-0.000203432	-0.000245737
		356.01	0.00654812	0.00653749	0.00653247	0.00653936		455.996	0.00928248	0.00940386	0.00947754	0.00938796		511.012	4.74777e-05	-0.000273549	0.000107386	-3.95619e-05		511.012	-0.000123268	-0.000246991	-0.000185129
		355.505	0.00653767	0.00651262	0.0064826	0.00651097		455.499	0.00968951	0.00986617	0.00993503	0.00983023		509.991	-0.000191131	-0.000480513	-0.000104929	-0.000258858		509.991	-0.000221627	-0.000308018	-0.000264822
		354.999	0.00643858	0.00643783	0.00642083	0.00643242		455.002	0.0101385	0.0103018	0.0103442	0.0102615		509.007	-0.000305835	0.000403191	0.000458661	0.000185339		509.007	-0.0001808	-7.56932e-05	-0.000128246
		354.494	0.00640971	0.00636576	0.0063892	0.00638822		454.505	0.0104162	0.0105916	0.0106137	0.0105405		507.986	-7.32651e-05	-0.000441425	-5.7913e-05	-0.000190868		507.986	-0.000164644	-8.32658e-05	-0.000123955
		353.989	0.00634036	0.00634505	0.00628364	0.00632302		454.008	0.010957	0.0110479	0.0111161	0.0110403		507.002	-9.64152e-05	0.00036683	0.000237349	0.000169255		507.002	-4.35929e-05	-4.7939e-05	-4.57659e-05
		353.483	0.0063012	0.00630454	0.00623366	0.0062798		453.511	0.0112839	0.0114367	0.0114262	0.0113822		506.018	-0.000143929	-0.000676509	-0.000421968	-0.000414135		506.018	-0.000250634	-0.000238854	-0.000244744
		353.017	0.00626821	0.00624264	0.00619818	0.00623634		453.015	0.0115654	0.0117465	0.0118016	0.0117045		504.995	-0.000501935	0.000223202	-0.000203717	-0.000160816		504.995	-0.000157473	-0.000102891	-0.000130182
		352.511	0.00623998	0.00618944	0.00620898	0.0062128		452.518	0.0119502	0.012174	0.0121116	0.0120786		504.011	0.00022773	0.000364632	0.000143151	0.000245171		504.011	6.14402e-05	0.00012842	9.493e-05
		352.006	0.00611949	0.00608456	0.00604967	0.00608458		451.982	0.0122876	0.0124212	0.0125111	0.0124066		502.988	0.000111611	0.000108583	0.000174469	0.000131554		502.988	3.97766e-05	-2.15648e-05	9.1059e-06
		351.5	0.00612695	0.00611382	0.00606122	0.00610066		451.485	0.0126283	0.0128286	0.0128911	0.0127827		502.003	-8.56001e-05	-0.000193506	-0.000359294	-0.0002128		502.003	-5.95442e-05	-0.000110404	-8.49739e-05
		350.995	0.00611499	0.00606321	0.00605024	0.00607615		450.988	0.0128526	0.0130281	0.0130549	0.0129785		501.018	0	0	0	0		501.018	0	0	0
		350.489	0.00605705	0.00601969	0.00601193	0.00602956		450.491	0.0131893	0.0133717	0.0134207	0.0133272		499.994	-0.00031643	-0.000133286	-0.000124638	-0.000191452		499.994	-2.67711e-05	-6.86221e-05	-4.76966e-05
		349.984	0.00601518	0.00599224	0.00593975	0.00598239		449.994	0.0133988	0.0135927	0.0136277	0.0135397		499.009	5.92049e-05	0.000499536	-0.000160859	0.000132627		499.009	0.000173543	5.84762e-05	0.00011601
		349.517	0.00606085	0.00599651	0.00598546	0.00601427		449.496	0.0136805	0.0138713	0.0139097	0.0138205		497.985	-0.000366242	-3.75606e-05	-7.58683e-05	-0.00015989		497.985	0.000225759	0.000156787	0.000191273
		349.011	0.00597386	0.00591682	0.00587482	0.00592183		448.999	0.0139719	0.0141795	0.0141737	0.0141084		496.999	-0.000222293	6.2521e-05	8.10847e-05	-2.62291e-05		496.999	0.000276447	0.000359458	0.000317953
		348.506	0.00595633	0.00588798	0.00590516	0.00591649		448.502	0.0141302	0.0143084	0.0143327	0.0142571		496.013	9.09452e-05	0.000277471	0.000875042	0.000414486		496.013	0.000461419	0.000549548	0.000505483
		348	0.00596607	0.00591771	0.00592489	0.00593622		448.004	0.0142945	0.0145153	0.0145601	0.0144566		494.988	9.83155e-05	0.00037893	0.000202435	0.00022656		494.988	0.000326847	0.000353179	0.000340013
		347.494	0.00588579	0.00587755	0.00588555	0.00588296		447.507	0.014509	0.0147306	0.0147623	0.0146673		494.002	-7.70915e-05	-0.000106487	-0.000337039	-0.000173539		494.002	0.000234119	7.38556e-05	0.000153987
		346.988	0.00588966	0.00584939	0.00583548	0.00585818		447.009	0.0146402	0.0148614	0.0149261	0.0148092		493.015	-0.00019575	-0.000224442	-0.000759741	-0.000393311		493.015	0.000243551	-8.38209e-05	7.98652e-05
		346.482	0.00590079	0.0059039	0.0058682	0.00589096		446.512	0.0148124	0.0149924	0.0150278	0.0149442		491.99	0.000329266	0.000637706	6.55138e-05	0.000344162		491.99	0.000418391	0.000211881	0.000315136
		346.015	0.00587167	0.00587999	0.00583316	0.0058616		446.014	0.0148209	0.015082	0.0151441	0.0150157		491.002	0.000802531	0.000787737	0.00165326	0.00108118		491.002	0.000642613	0.00104881	0.000845714
		345.51	0.00587654	0.00583643	0.00582946	0.00584748		445.517	0.0150183	0.0152292	0.0152743	0.015174		490.015	0.000254096	-7.34458e-05	0.000421327	0.000200659		490.015	0.000491315	0.0003809	0.000436107
		345.004	0.00585471	0.00586263	0.00584293	0.00585343		445.019	0.015065	0.0153608	0.0153786	0.0152681		488.989	-2.18453e-05	-0.000215704	-0.000346795	-0.000194782		488.989	0.000357688	-2.67571e-05	0.000165466
		344.498	0.00589709	0.00583441	0.00582159	0.00585103		444.483	0.0151494	0.0153787	0.0153996	0.0153093		488.001	-4.20926e-06	0.00029223	6.65953e-05	0.000118205		488.001	0.000510436	0.000240368	0.000375402
		343.992	0.0058743	0.00584053	0.00581277	0.00584253		443.985	0.015295	0.0154954	0.0155293	0.0154399		487.013	0.00143087	0.00184206	0.00208082	0.00178458		487.013	0.00106591	0.001405	0.00123546
		343.486	0.00585429	0.00583392	0.00580035	0.00582952		443.487	0.0152923	0.0155083	0.0155595	0.0154534		485.987	0.000306591	0.000683825	0.000746345	0.00057892		485.987	0.000621252	0.000505363	0.000563308
		343.018	0.0058867	0.00582866	0.00585259	0.00585598		442.989	0.015395	0.0155928	0.0156534	0.0155471		484.998	0.000120122	0.000476571	-0.000511427	2.84218e-05		484.998	0.000609317	1.74621e-05	0.00031339
		342.512	0.00588003	0.00583466	0.00583564	0.00585011		442.491	0.0154489	0.0156925	0.01569	0.0156105		484.01	0.00130713	0.00166584	0.00104127	0.00133808		484.01	0.00136885	0.00106192	0.00121539
		342.006	0.00589124	0.00586663	0.00584942	0.0058691		441.993	0.0155592	0.0157491	0.0158547	0.015721		482.983	0.00131615	0.00124394	0.00330572	0.00195527		482.983	0.0013967	0.0018353	0.001616
		341.5	0.00598399	0.0058911	0.00590642	0.00592717		441.495	0.0156627	0.0158399	0.0158814	0.0157947		481.994	0.000666987	0.000876794	0.00172432	0.00108937		481.994	0.00104665	0.00122024	0.00113344
		340.994	0.00601648	0.00596571	0.00597278	0.00598499		440.997	0.0156678	0.0158617	0.0159311	0.0158202		481.004	0.000979729	0.000963386	0.00140611	0.00111641		481.004	0.000984639	0.00124234	0.00111349
		340.487	0.00597776	0.00596378	0.00595947	0.005967		440.499	0.015692	0.0159469	0.0159501	0.015863		480.015	0.00140348	0.00105949	0.00168072	0.00138123		480.015	0.00125061	0.00138665	0.00131863
		339.981	0.00596339	0.00591897	0.00596659	0.00594965		440.001	0.0157803	0.0159844	0.0159877	0.0159175		478.987	0.00105786	0.000693286	0.000929779	0.000893642		478.987	0.00115182	0.00106045	0.00110613
		339.514	0.00601302	0.00601666	0.00597756	0.00600241		439.503	0.0158374	0.0160627	0.0159807	0.0159602		477.997	0.00141864	0.000934048	0.00127521	0.0012093		477.997	0.00122919	0.00122729	0.00122824
		339.007	0.00603061	0.00606518	0.00603003	0.00604194		439.005	0.0158304	0.0160647	0.0160152	0.0159701		477.007	0.00131463	0.00105355	0.0011039	0.00115736		477.007	0.00116653	0.00138998	0.00127826
		338.501	0.00608527	0.00608211	0.00603435	0.00606724		438.507	0.015884	0.0161567	0.0161476	0.0160628		476.017	0.00203067	0.00188924	0.00194765	0.00195586		476.017	0.00158783	0.00172228	0.00165506
		337.995	0.00608977	0.00614395	0.00606036	0.00609803		438.008	0.015927	0.0161837	0.016239	0.0161166		474.988	0.0017085	0.00176812	0.00193445	0.00180369		474.988	0.00172301	0.00169506	0.00170903
		337.488	0.00619149	0.00614	0.00611485	0.00614878		437.51	0.0159737	0.0162503	0.0162803	0.0161681		473.998	0.00181914	0.0018721	0.00194865	0.00187996		473.998	0.00196945	0.00171294	0.0018412
		336.982	0.0061635	0.00613279	0.00613866	0.00614498		437.011	0.0160964	0.016294	0.0164109	0.0162671		473.007	0.00193089	0.00184565	0.00188663	0.00188772		473.007	0.00203628	0.00188826	0.00196227
		336.514	0.00623404	0.00621081	0.00622033	0.00622173		436.513	0.0161096	0.0163749	0.0163692	0.0162846		472.016	0.00173674	0.00176811	0.00202286	0.00184257		472.016	0.00204789	0.00199437	0.00202113
		336.007	0.00629692	0.00626972	0.00627518	0.00628061		436.014	0.0162279	0.0164322	0.0164621	0.0163741		470.986	0.00221322	0.00229732	0.00237496	0.00229517		470.986	0.00247073	0.00213946	0.0023051
		335.501	0.00628839	0.006296	0.00630653	0.00629697		435.516	0.0161606	0.0164631	0.0165029	0.0163755		469.995	0.00295075	0.00309448	0.00278512	0.00294345		469.995	0.00274213	0.00244894	0.00259554
		334.994	0.00638374	0.00636849	0.00635671	0.00636964		435.017	0.0163436	0.0165492	0.0165348	0.0164759		469.003	0.0028733	0.00285993	0.00268344	0.00280556		469.003	0.00287799	0.0025053	0.00269165
		334.487	0.00642367	0.0063959	0.00640676	0.00640878		434.519	0.0163874	0.0166111	0.0166679	0.0165555		468.012	0.00314785	0.00364066	0.00305181	0.00328011		468.012	0.00323945	0.00293938	0.00308942
		333.981	0.00648388	0.00639214	0.00640477	0.00642693		433.982	0.0163816	0.0166421	0.0167589	0.0165942		466.981	0.00340889	0.0029993	0.00355407	0.00332075		466.981	0.00356227	0.00306669	0.00331448
		333.513	0.00655769	0.00650699	0.00655251	0.00653907		433.483	0.0164862	0.0167255	0.0167388	0.0166502		465.989	0.00376713	0.00428601	0.00407732	0.00404349		465.989	0.00408474	0.00369623	0.00389049
		333.006	0.00663956	0.00652068	0.00654756	0.00656927		432.984	0.016532	0.0168002	0.0168216	0.0167179		464.997	0.00417639	0.00447145	0.00449809	0.00438198		464.997	0.00434257	0.0038822	0.00411238
		332.499	0.00673482	0.00670486	0.00666249	0.00670073		432.485	0.0166377	0.0168728	0.0169286	0.016813		464.004	0.00539398	0.00467743	0.00526394	0.00511178		464.004	0.00489365	0.00428774	0.00459069
		331.993	0.00679743	0.0067755	0.00675748	0.00677681		431.987	0.0166711	0.0169122	0.0169666	0.01685		463.011	0.00575462	0.00571375	0.00555154	0.0056733		463.011	0.00513969	0.00459661	0.00486815
		331.486	0.00688179	0.00681321	0.00678128	0.00682543		431.488	0.0167084	0.0169734	0.0170305	0.0169041		462.018	0.00624251	0.00594429	0.00579355	0.00599345		462.018	0.00569382	0.00502442	0.00535912
		331.018	0.00696912	0.00695003	0.00692391	0.00694769		430.989	0.0168729	0.0170818	0.0170919	0.0170155		460.987	0.00675732	0.00657017	0.00632704	0.00655151		460.987	0.0063121	0.00541574	0.00586392
		330.511	0.00701823	0.00699585	0.00696403	0.0069927		430.49	0.0168692	0.0171837	0.0171716	0.0170749		459.994	0.00750012	0.00855105	0.00763498	0.00789538		459.994	0.00732153	0.00628411	0.00680282
		330.004	0.00721242	0.00714143	0.0071378	0.00716388		429.991	0.0169586	0.0171878	0.0173043	0.0171502		459	0.00937609	0.00920286	0.00947918	0.00935271		459	0.00812784	0.00734576	0.0077368
		329.497	0.00726969	0.00725509	0.00724244	0.00725574		429.492	0.0170398	0.0172319	0.0173732	0.0172149		458.006	0.00937179	0.00961936	0.00958319	0.00952478		458.006	0.0085942	0.00763333	0.00811376
		328.99	0.00737815	0.00730881	0.00730751	0.00733149		428.993	0.0170725	0.0173755	0.0174073	0.0172851		457.012	0.0106976	0.0108593	0.0101073	0.0105548		457.012	0.00958287	0.00832761	0.00895524
		328.483	0.00753148	0.00748559	0.00744287	0.00748665		428.493	0.0171593	0.0174056	0.0174467	0.0173372		456.018	0.0119428	0.0117434	0.01106	0.0115821		456.018	0.0103829	0.00903786	0.00971038
		328.015	0.00756602	0.00757435	0.00754289	0.00756109		427.994	0.017294	0.0174711	0.0175173	0.0174275		454.986	0.0122642	0.0124749	0.0117921	0.012177		454.986	0.0112334	0.00953172	0.0103826
		327.508	0.00770913	0.00764397	0.00763701	0.00766337		427.495	0.0172559	0.0174716	0.0175298	0.0174191		453.991	0.0133403	0.0134128	0.0126255	0.0131262		453.991	0.0121173	0.010457	0.0112872
		327	0.00783405	0.00780109	0.00774667	0.00779393		426.996	0.017324	0.0176016	0.0176432	0.0175229		452.997	0.0150207	0.014498	0.0139536	0.0144908		452.997	0.0131611	0.0113464	0.0122537
		326.493	0.00795351	0.00792488	0.00786348	0.00791396		426.496	0.0173509	0.0176563	0.0176261	0.0175444		452.002	0.0159976	0.01602	0.0154033	0.015807		452.002	0.014245	0.012401	0.013323
		325.986	0.00812058	0.00809062	0.00805199	0.00808773		425.997	0.0174278	0.0176089	0.0176726	0.0175698		451.007	0.0172897	0.016934	0.0164473	0.0168903		451.007	0.0155406	0.013348	0.0144443
		325.518	0.00823008	0.00818114	0.00815669	0.0081893		425.497	0.0173399	0.0176703	0.0176802	0.0175635		450.012	0.0178931	0.0183258	0.0168076	0.0176755		450.012	0.01657	0.0140909	0.0153305
		325.01	0.00835992	0.00837071	0.00834676	0.00835913		424.998	0.017393	0.0177118	0.0177161	0.017607		449.016	0.01937	0.019709	0.0181874	0.0190888		449.016	0.0177903	0.0151529	0.0164716
		324.503	0.00847401	0.00844028	0.00836902	0.00842777		424.499	0.0174461	0.0176854	0.0177089	0.0176135		447.982	0.0211716	0.0211339	0.0197111	0.0206722		447.982	0.0193038	0.0161654	0.0177346
		323.996	0.00857045	0.00857229	0.00848876	0.00854384		423.999	0.0174672	0.0177039	0.0177027	0.0176246		446.986	0.0221726	0.022234	0.0201027	0.0215031		446.986	0.0199525	0.0168795	0.018416
		323.488	0.00881198	0.00879674	0.00875172	0.00878681		423.499	0.0174308	0.0176142	0.0177053	0.0175834		445.99	0.0228244	0.0231303	0.0213348	0.0224298		445.99	0.0209036	0.0176825	0.019293
		322.981	0.00891469	0.00892248	0.00885821	0.00889846		423	0.0173042	0.0175187	0.0175479	0.017457		444.994	0.0236032	0.0244591	0.0224919	0.0235181		444.994	0.0222261	0.0190457	0.0206359
		322.512	0.00911821	0.009072	0.00906546	0.00908522		422.5	0.0172765	0.0175316	0.0175864	0.0174648		443.998	0.0243335	0.0249728	0.0233119	0.0242061		443.998	0.0231644	0.0197454	0.0214549
		322.005	0.00928145	0.00924267	0.00921958	0.0092479		422	0.0172562	0.0175124	0.0176006	0.0174564		443.001	0.0249308	0.0253826	0.0241248	0.0248127		443.001	0.0240747	0.0205622	0.0223185
		321.497	0.00947749	0.0094567	0.00941261	0.00944893		421.501	0.0171898	0.0174677	0.0175061	0.0173879		442.005	0.0257651	0.0262436	0.0241429	0.0253839		442.005	0.0249208	0.0209866	0.0229537
		320.99	0.00967518	0.00969673	0.00966003	0.00967731		421.001	0.017098	0.017363	0.0173798	0.0172803		441.008	0.0267565	0.0268451	0.024847	0.0261495		441.008	0.0257886	0.0217518	0.0237702
		320.482	0.00989795	0.00982815	0.00983092	0.00985234		420.501	0.016902	0.0172185	0.0173547	0.0171584		440.011	0.0273342	0.027086	0.0259333	0.0267845		440.011	0.0266648	0.022526	0.0245954
		320.014	0.0101451	0.0101039	0.0100014	0.0100835		420.001	0.0168853	0.0171505	0.0172127	0.0170828		439.014	0.0277893	0.027511	0.0263068	0.0272024		439.014	0.0274147	0.0231557	0.0252852
		319.506	0.0103008	0.0102335	0.0102354	0.0102566		419.501	0.0167854	0.0171229	0.0171106	0.0170063		438.016	0.027997	0.0289774	0.0266707	0.0278817		438.016	0.0282661	0.0240622	0.0261641
		318.998	0.010517	0.0104554	0.0104243	0.0104655		419.001	0.0167594	0.0169798	0.0170265	0.0169219		437.019	0.0283431	0.0282408	0.0266192	0.0277344		437.019	0.0287519	0.024234	0.0264929
		318.491	0.0107956	0.0107476	0.0107206	0.0107546		418.501	0.0166096	0.0168645	0.0168769	0.0167837		435.983	0.0290098	0.0291446	0.0271777	0.028444		435.983	0.0296262	0.0251419	0.027384
		317.983	0.0109563	0.0109528	0.0109251	0.0109447		418.001	0.016503	0.0167136	0.0167778	0.0166648		434.985	0.0289084	0.0289301	0.0269666	0.0282684		434.985	0.0299797	0.0255833	0.0277815
		317.514	0.0112684	0.0112444	0.0112014	0.0112381		417.501	0.0163026	0.0165522	0.0166453	0.0165		433.986	0.0290731	0.0294183	0.0274117	0.0286344		433.986	0.0310093	0.0263403	0.0286748
		317.006	0.0115193	0.0114926	0.0115037	0.0115052		417.001	0.016223	0.0164275	0.0164137	0.0163547		432.988	0.0291436	0.0296509	0.0276914	0.0288286		432.988	0.0317905	0.0266977	0.0292441
		316.498	0.0118654	0.0118653	0.0118501	0.0118603		416.501	0.0160813	0.0163082	0.016365	0.0162515		431.99	0.0295225	0.0299986	0.0278031	0.0291081		431.99	0.0321765	0.0272471	0.0297118
		315.99	0.0122116	0.0121944	0.0121654	0.0121905		416	0.0159161	0.0161341	0.0162353	0.0160952		430.991	0.0289296	0.0297261	0.0276314	0.0287623		430.991	0.0325705	0.0275946	0.0300825
		315.483	0.012503	0.0124319	0.0124251	0.0124533		415.5	0.0158102	0.0160741	0.0161085	0.0159976		429.992	0.0294161	0.029676	0.0276582	0.0289168		429.992	0.0330908	0.0280136	0.0305522
		315.014	0.012882	0.0127489	0.0128067	0.0128125		415	0.0156377	0.0158655	0.0159442	0.0158158		428.993	0.0296748	0.0301679	0.0277799	0.0292076		428.993	0.0334291	0.0283607	0.0308949
		314.506	0.0131578	0.0130656	0.0130421	0.0130885		414.499	0.0154514	0.0156758	0.0156955	0.0156076		427.994	0.0295599	0.0299498	0.0277618	0.0290905		427.994	0.0338437	0.0285027	0.0311732
		313.998	0.0135578	0.0134892	0.0134497	0.0134989		413.999	0.0153646	0.0155655	0.0156173	0.0155158		426.995	0.0295744	0.0296251	0.0275336	0.028911		426.995	0.034188	0.0288376	0.0315128
		313.49	0.0140254	0.0139684	0.0139443	0.0139793		413.498	0.0151993	0.0153972	0.0154574	0.0153513		425.995	0.0295193	0.0299697	0.0277752	0.0290881		425.995	0.034407	0.0289852	0.0316961
		312.982	0.0144009	0.014327	0.0142699	0.0143326		412.998	0.0151143	0.0153155	0.0153813	0.0152704		424.995	0.029457	0.0298608	0.0278059	0.0290412		424.995	0.0347685	0.0290892	0.0319289
		312.513	0.0148014	0.0147833	0.0147263	0.0147703		412.497	0.0149446	0.0152015	0.0152135	0.0151199		423.995	0.0292775	0.0298849	0.0276282	0.0289302		423.995	0.0347357	0.0293577	0.0320467
		312.004	0.0152718	0.0151732	0.0151755	0.0152068		411.997	0.0147607	0.0149381	0.0150168	0.0149052		422.995	0.0297321	0.02968	0.0277646	0.0290589		422.995	0.034697	0.029322	0.0320095
		311.496	0.0157342	0.0156572	0.0156288	0.0156734		411.496	0.0145943	0.0148907	0.0149114	0.0147988		421.995	0.0292878	0.029109	0.027735	0.0287106		421.995	0.0348057	0.0291787	0.0319922
		310.988	0.0163647	0.016274	0.0162581	0.0162989		410.996	0.0145542	0.0147133	0.0147528	0.0146734		420.995	0.0295909	0.0294929	0.0274082	0.0288307		420.995	0.0348152	0.0292511	0.0320331
		310.519	0.0167826	0.0167096	0.0167119	0.0167347		410.495	0.0144232	0.0146309	0.0146562	0.0145701		419.994	0.0290453	0.0293864	0.0281138	0.0288485		419.994	0.0347488	0.0292511	0.032
		310.011	0.0175215	0.0174551	0.0174427	0.0174731		409.994	0.0142366	0.0144184	0.014447	0.0143673		418.993	0.0291578	0.0297521	0.0278875	0.0289325		418.993	0.0345474	0.0291532	0.0318503
		309.502	0.018047	0.0179872	0.0179316	0.0179886		409.493	0.014093	0.0142999	0.0142879	0.0142269		417.993	0.0287261	0.0290709	0.0271218	0.0283063		417.993	0.0338428	0.0287196	0.0312812
		308.994	0.018718	0.0186304	0.0185876	0.0186453		408.993	0.0139986	0.0141371	0.0142096	0.0141151		416.991	0.0284099	0.0286757	0.0271729	0.0280862		416.991	0.0335595	0.0283794	0.0309695
		308.486	0.0194839	0.0193562	0.0192697	0.0193699		408.492	0.0138488	0.0140791	0.0140704	0.0139994		415.99	0.0280985	0.0283683	0.0267135	0.0277268		415.99	0.0330266	0.0280082	0.0305174
		308.016	0.0199741	0.0199517	0.0198255	0.0199171		407.991	0.013765	0.013916	0.0140283	0.0139031		414.989	0.0279658	0.0280857	0.0262048	0.0274188		414.989	0.0326915	0.0277943	0.0302429
		307.508	0.0208922	0.0208224	0.0207174	0.0208107		407.49	0.0136272	0.0138423	0.013851	0.0137735		413.987	0.0276507	0.0273705	0.0257754	0.0269322		413.987	0.0321459	0.0272485	0.0296972
		307	0.0216171	0.0215878	0.0214943	0.0215664		406.989	0.0134688	0.0137032	0.0136906	0.0136209		412.985	0.0268006	0.0268944	0.0253946	0.0263632		412.985	0.0315606	0.0268288	0.0291947
		306.491	0.0223008	0.0222771	0.0221833	0.0222538		406.488	0.0133834	0.0135455	0.0135615	0.0134968		411.984	0.0260902	0.0261294	0.0243525	0.025524		411.984	0.0308107	0.0259851	0.0283979
		305.983	0.0233179	0.0232644	0.023159	0.0232471		405.987	0.0132504	0.0134715	0.0134606	0.0133941		410.981	0.0255561	0.0254678	0.0237825	0.0249355		410.981	0.0301697	0.0255207	0.0278452
		305.513	0.0240271	0.0239718	0.0238487	0.0239492		405.486	0.0131359	0.0133056	0.0133638	0.0132685		410.018	0.0253856	0.0250183	0.0239786	0.0247942		410.018	0.0295096	0.0251749	0.0273422
		305.005	0.0250125	0.0249299	0.024889	0.0249438		404.984	0.0130069	0.0131885	0.013219	0.0131382		409.015	0.024949	0.0247238	0.0235152	0.024396		409.015	0.0290215	0.0246626	0.0268421
		304.496	0.0258717	0.0258629	0.0257129	0.0258158		404.483	0.0128599	0.0130193	0.0130766	0.0129853		408.013	0.0241111	0.0240331	0.0227661	0.0236368		408.013	0.0283946	0.0242588	0.0263267
		303.987	0.0268359	0.0268046	0.0266881	0.0267762		403.982	0.0127672	0.0128803	0.0129586	0.0128687		407.01	0.0231874	0.0238345	0.021805	0.0229423		407.01	0.0277442	0.0235394	0.0256418
		303.518	0.0280292	0.0279928	0.0279225	0.0279815		403.519	0.0126305	0.012755	0.0128009	0.0127288		406.007	0.0227329	0.0229796	0.021308	0.0223402		406.007	0.0269781	0.0229892	0.0249836
		303.009	0.0289751	0.0288677	0.0286722	0.0288383		403.018	0.0125406	0.012695	0.012738	0.0126578		405.004	0.0221186	0.0222585	0.0211941	0.0218571		405.004	0.0265988	0.0225758	0.0245873
		302.5	0.0302873	0.0302025	0.0300829	0.0301909		402.517	0.0124259	0.0125888	0.0126226	0.0125458		404.001	0.0217657	0.0219346	0.0211847	0.0216283		404.001	0.0258709	0.0219736	0.0239222
		301.992	0.0315997	0.0315216	0.031331	0.0314841		402.015	0.0123831	0.0125529	0.0125689	0.0125016		402.997	0.0219199	0.0218082	0.0206289	0.0214523		402.997	0.0253107	0.0217823	0.0235465
		301.483	0.033085	0.0329708	0.0328224	0.0329594		401.514	0.0122438	0.0123825	0.0123928	0.0123397		401.994	0.0207046	0.0207916	0.0195838	0.02036		401.994	0.0244624	0.0208505	0.0226564
		301.013	0.0351029	0.0349294	0.034839	0.0349571		401.012	0.0120356	0.012299	0.0123118	0.0122155		400.99	0.0202481	0.0204378	0.0191899	0.0199586		400.99	0.0238046	0.0203685	0.0220865
		300.504	0.0366763	0.036607	0.0362675	0.0365169		400.511	0.0120052	0.012172	0.0121885	0.0121219		399.986	0.0196699	0.0197816	0.0188209	0.0194241		399.986	0.0234553	0.0199966	0.021726
								400.009	0.0118759	0.0120995	0.0120649	0.0120134		398.982	0.0197353	0.0200757	0.0185999	0.0194703		398.982	0.0228575	0.0196468	0.0212522
								399.508	0.0118097	0.0119491	0.01198	0.0119129		398.016	0.0184406	0.0187092	0.0179358	0.0183619		398.016	0.0222914	0.0189963	0.0206439
								399.006	0.0116659	0.0118244	0.0118197	0.01177		397.012	0.0182978	0.0183946	0.0175	0.0180642		397.012	0.021502	0.0184248	0.0199634
								398.504	0.011476	0.0116512	0.0116837	0.0116036		396.007	0.0176176	0.0177509	0.0166745	0.0173477		396.007	0.0206693	0.0177632	0.0192162
								398.003	0.0114085	0.011522	0.0115559	0.0114954		395.003	0.0167558	0.0170151	0.0156972	0.0164894		395.003	0.0201641	0.0171381	0.0186511
								397.501	0.0112528	0.0114448	0.0114544	0.011384		393.998	0.0171365	0.0174712	0.0166816	0.0170964		393.998	0.019923	0.0172564	0.0185897
								396.999	0.0111737	0.0112894	0.0113285	0.0112639		392.993	0.0165932	0.0166774	0.016042	0.0164376		392.993	0.0192056	0.0166118	0.0179087
								396.497	0.0110225	0.0112192	0.0111916	0.0111444		391.987	0.0160555	0.0159081	0.0150213	0.0156616		391.987	0.0183421	0.0159537	0.0171479
								395.995	0.010858	0.0110137	0.0110521	0.0109746		390.982	0.0163859	0.0158527	0.0160559	0.0160982		390.982	0.0181429	0.0159193	0.0170311
								395.493	0.0107329	0.01088	0.0108987	0.0108372		390.015	0.0156773	0.0154839	0.0150107	0.0153906		390.015	0.0174999	0.0153585	0.0164292
								394.991	0.0106602	0.0108266	0.010788	0.0107583		389.01	0.0147783	0.0146854	0.0141023	0.014522		389.01	0.0170999	0.0148983	0.0159991
								394.489	0.0105668	0.0107117	0.0107143	0.0106643		388.004	0.0142488	0.0140652	0.0137401	0.0140181		388.004	0.0164665	0.0143897	0.0154281
								393.987	0.0103599	0.01052	0.010526	0.0104686		386.998	0.0136375	0.0137637	0.0135824	0.0136612		386.998	0.0158829	0.01407	0.0149764
								393.485	0.0101528	0.0102903	0.0102699	0.0102377		385.992	0.0137318	0.0136963	0.0134392	0.0136224		385.992	0.0155451	0.0137933	0.0146692
								392.983	0.0100757	0.0102154	0.0102625	0.0101845		384.985	0.0130942	0.0131567	0.0127357	0.0129955		384.985	0.015076	0.0132252	0.0141506
								392.481	0.00996208	0.0101461	0.010131	0.0100797		384.018	0.0123469	0.0126703	0.0119623	0.0123265		384.018	0.0144209	0.0126136	0.0135172
								392.017	0.00985178	0.010021	0.0099649	0.00994589		383.011	0.0127292	0.0130941	0.012693	0.0128387		383.011	0.0144047	0.0128224	0.0136135
								391.515	0.0096739	0.00983842	0.0098298	0.00978071		382.004	0.0120622	0.0121053	0.0119072	0.0120249		382.004	0.013812	0.0121682	0.0129901
								391.013	0.00949925	0.00959079	0.00959969	0.00956325		380.997	0.0122061	0.0117515	0.0113954	0.0117843		380.997	0.0135148	0.0119974	0.0127561
								390.51	0.00935321	0.00949935	0.0095431	0.00946522		379.99	0.0114352	0.0109776	0.0109681	0.011127		379.99	0.013119	0.0115631	0.0123411
								390.008	0.00929204	0.00947496	0.00946252	0.00940984		378.983	0.0115829	0.0115153	0.0107493	0.0112825		378.983	0.0128695	0.0113542	0.0121119
								389.506	0.00916467	0.0093094	0.00930383	0.0092593		378.014	0.00931069	0.0102219	0.00906115	0.00953125		378.014	0.0120324	0.0100965	0.0110645
								389.003	0.00914796	0.00928173	0.00928026	0.00923665		377.007	0.0112841	0.0113876	0.0116934	0.0114551		377.007	0.0125215	0.0111146	0.0118181
								388.501	0.0090135	0.00914079	0.00912993	0.00909474		375.999	0.0105729	0.0109505	0.0108273	0.0107836		375.999	0.0121428	0.0108935	0.0115181
								387.998	0.00887884	0.00898309	0.00901978	0.00896057		374.991	0.0108877	0.0103008	0.0103409	0.0105098		374.991	0.0120279	0.0106407	0.0113343
								387.496	0.00866068	0.00880218	0.00882805	0.00876364		373.983	0.0112696	0.0112213	0.0107953	0.0110954		373.983	0.0119494	0.0107993	0.0113743
								386.993	0.00858269	0.00864937	0.00876038	0.00866415		373.014	0.0103648	0.0102482	0.0101599	0.0102576		373.014	0.01157	0.0103271	0.0109485
								386.49	0.00849352	0.00860614	0.00863283	0.0085775		372.006	0.00971628	0.00988889	0.00985105	0.00981874		372.006	0.0114497	0.0102547	0.0108522
								385.988	0.00846208	0.0085758	0.00856309	0.00853366		370.997	0.0111542	0.010709	0.0103092	0.0107241		370.997	0.0115401	0.0103659	0.010953
								385.485	0.00833279	0.00846575	0.00844357	0.00841404		369.988	0.00998318	0.00996767	0.00974308	0.00989798		369.988	0.0111	0.00990153	0.0105008
								384.982	0.00823317	0.00835433	0.00835114	0.00831288		369.019	0.00979804	0.00962246	0.0094482	0.0096229		369.019	0.0108419	0.00979482	0.0103183
								384.518	0.00818108	0.00829298	0.00832422	0.00826609		368.01	0.0102491	0.00967221	0.00947286	0.00979804		368.01	0.0107635	0.00980533	0.0102844
								384.015	0.00801902	0.008098	0.00813531	0.00808411		367.001	0.00968005	0.0101818	0.00999664	0.00995285		367.001	0.0108766	0.0101581	0.0105174
								383.512	0.00788161	0.00799309	0.00798056	0.00795175		365.991	0.0103411	0.0100437	0.0095741	0.00998631		365.991	0.0109053	0.00982884	0.010367
								383.009	0.00777771	0.00785557	0.00786003	0.00783111		364.982	0.00971719	0.00954061	0.00906115	0.00943965		364.982	0.0106353	0.00941632	0.0100258
								382.506	0.00767309	0.00780066	0.00782718	0.00776698		364.011	0.00953774	0.0101436	0.00933911	0.00967349		364.011	0.0107581	0.00948147	0.0101198
								382.003	0.00770002	0.00778178	0.00778123	0.00775434		363.002	0.00906742	0.00908943	0.00828292	0.00881326		363.002	0.0103419	0.00890407	0.00962298
								381.5	0.00759417	0.00770293	0.00770925	0.00766878		361.992	0.00932287	0.00958834	0.00980507	0.0095721		361.992	0.0101277	0.009217	0.00967235
								380.997	0.00746769	0.00764851	0.00761427	0.00757682		360.982	0.00997426	0.00991737	0.0106145	0.0101687		360.982	0.0105089	0.00964385	0.0100764
								380.494	0.00741588	0.00753243	0.00752441	0.00749091		360.011	0.0102536	0.0103233	0.0107998	0.0104589		360.011	0.0105216	0.00967949	0.0101006
								379.991	0.0072959	0.0073546	0.00740066	0.00735039		359.001	0.00977135	0.00971713	0.00946828	0.00965225		359.001	0.0103261	0.0093194	0.00982275
								379.488	0.00723475	0.00733167	0.00736372	0.00731005		357.99	0.00946865	0.008891	0.00907993	0.00914653		357.99	0.00994481	0.00885546	0.00940014
								378.985	0.00711169	0.00723939	0.00720208	0.00718439		357.019	0.0112406	0.0112877	0.0118231	0.0114505		357.019	0.0107214	0.0101871	0.0104543
								378.481	0.00706708	0.00715956	0.00716939	0.00713201		356.008	0.00979778	0.00984211	0.00961791	0.0097526		356.008	0.010144	0.00915134	0.00964765
								378.017	0.00698165	0.00709017	0.00709299	0.00705494		354.997	0.00981779	0.0104256	0.00990626	0.0100499		354.997	0.0103107	0.00956168	0.00993621
								377.513	0.00682351	0.00691963	0.00696921	0.00690412		353.986	0.00999768	0.0102917	0.00979738	0.0100289		353.986	0.0103885	0.00969139	0.01004
								377.01	0.00675796	0.00678798	0.00684253	0.00679616		353.014	0.0102486	0.0104046	0.0103395	0.0103309		353.014	0.010519	0.00962505	0.010072
								376.507	0.00658208	0.00672079	0.00667523	0.00665937		352.003	0.0104437	0.0104444	0.00970825	0.0101988		352.003	0.0103924	0.00957421	0.00998332
								376.003	0.00656882	0.00668319	0.00666758	0.00663986		350.991	0.0104046	0.0104021	0.00961159	0.0101394		350.991	0.0103454	0.00949238	0.00991888
								375.5	0.00651234	0.00660545	0.00661515	0.00657764		350.019	0.0106054	0.0103734	0.00998153	0.0103201		350.019	0.0105664	0.00958478	0.0100756
								374.996	0.00651431	0.00653746	0.00654892	0.00653356		349.007	0.0105929	0.0103988	0.0100303	0.0103407		349.007	0.0105672	0.00970278	0.010135
								374.493	0.00640348	0.00650366	0.00653026	0.00647913		347.995	0.0102844	0.00985952	0.00955503	0.00989967		347.995	0.0103991	0.00947303	0.00993608
								373.989	0.00634119	0.00637607	0.00642429	0.00638052		346.983	0.0103042	0.00967401	0.00930792	0.00976205		346.983	0.0103894	0.00935329	0.00987135
								373.485	0.00634304	0.00639636	0.00641462	0.00638467		346.01	0.0103562	0.00995911	0.00966486	0.00999338		346.01	0.0105595	0.00952598	0.0100427
								372.982	0.00627333	0.00631368	0.0063518	0.00631294		344.998	0.0103552	0.0101566	0.0103979	0.0103032		344.998	0.010445	0.00951686	0.00998091
								372.517	0.00620716	0.00626851	0.00623201	0.00623589		343.986	0.0110218	0.0105944	0.0106335	0.0107499		343.986	0.0106813	0.00989612	0.0102887
								372.013	0.00609811	0.00614533	0.00615903	0.00613416		343.012	0.0106613	0.0103174	0.00988861	0.0102891		343.012	0.0106721	0.00974314	0.0102076
								371.509	0.00607794	0.00609728	0.00611366	0.0060963		341.999	0.00996297	0.00988046	0.00975532	0.00986625		341.999	0.0104796	0.00969999	0.0100898
								371.005	0.00594128	0.00606784	0.00606828	0.0060258		340.987	0.0103866	0.0104414	0.00994988	0.0102593		340.987	0.0105231	0.0096436	0.0100834
								370.501	0.00584551	0.00594096	0.00591814	0.00590154		340.013	0.0100046	0.00995793	0.00986946	0.009944		340.013	0.0105083	0.0096624	0.0100853
								369.997	0.00580893	0.00596823	0.00590346	0.00589354		339	0.0105465	0.0103136	0.0102121	0.0103574		339	0.0104538	0.00972234	0.0100881
								369.494	0.00581778	0.00584725	0.00585299	0.00583934		337.986	0.0109746	0.0107474	0.0106687	0.0107969		337.986	0.0107506	0.00995683	0.0103537
								368.99	0.0057264	0.00576826	0.00581555	0.00577007		337.012	0.0108664	0.0107264	0.0103676	0.0106535		337.012	0.010618	0.00993537	0.0102767
								368.486	0.00564542	0.00572217	0.00573257	0.00570005		335.999	0.0106236	0.0103941	0.0102337	0.0104171		335.999	0.0109757	0.00985564	0.0104157
								367.982	0.00558486	0.00569295	0.00564764	0.00564182		334.985	0.0105757	0.0107534	0.0103339	0.0105543		334.985	0.0109326	0.0100868	0.0105097
								367.516	0.00552736	0.00560079	0.00558683	0.00557166		334.01	0.0108636	0.0103136	0.0101383	0.0104385		334.01	0.0109795	0.0100808	0.0105301
								367.012	0.00539717	0.00549374	0.00551992	0.00547028		332.996	0.0113335	0.0111042	0.0115015	0.0113131		332.996	0.0111078	0.0104081	0.0107579
								366.508	0.00532744	0.00544399	0.00542378	0.00539841		331.983	0.0113153	0.0110083	0.010995	0.0111062		331.983	0.0111915	0.0104094	0.0108004
								366.004	0.00531758	0.00536695	0.00539774	0.00536076		331.007	0.0112815	0.0106966	0.0109186	0.0109655		331.007	0.0112478	0.0106304	0.0109391
								365.499	0.00522728	0.00532606	0.00536079	0.00530471		329.993	0.0114162	0.0109315	0.010616	0.0109879		329.993	0.0112486	0.0104708	0.0108597
								364.995	0.00521956	0.00529942	0.00528832	0.0052691		329.018	0.0116161	0.0113183	0.0109625	0.0112989		329.018	0.0116052	0.0107323	0.0111687
								364.491	0.00516616	0.00516884	0.00525189	0.00519563		328.003	0.0115539	0.0113925	0.0111076	0.0113513		328.003	0.0117344	0.0108353	0.0112849
								363.986	0.00505255	0.00515372	0.00509588	0.00510072		326.989	0.011818	0.0117113	0.0114304	0.0116532		326.989	0.0119009	0.011064	0.0114824
								363.482	0.00501112	0.00503801	0.00500472	0.00501795		326.013	0.011847	0.0116144	0.0118524	0.0117713		326.013	0.012107	0.0112819	0.0116945
								363.016	0.00495984	0.00503511	0.00505266	0.00501587		324.998	0.01165	0.0108912	0.0105598	0.0110337		324.998	0.0120773	0.0108284	0.0114528
								362.512	0.0049523	0.0050374	0.00506776	0.00501915		323.983	0.0127819	0.0127132	0.0129695	0.0128215		323.983	0.0127022	0.0118696	0.0122859
								362.007	0.0049089	0.00490688	0.00495563	0.00492381		323.007	0.0122833	0.0121406	0.0123716	0.0122652		323.007	0.0127103	0.0119204	0.0123153
								361.503	0.00465339	0.0047003	0.00470899	0.00468756		321.991	0.0127059	0.0126206	0.0121837	0.0125034		321.991	0.0130355	0.0120845	0.01256
								360.998	0.00468972	0.0047321	0.00473143	0.00471775		321.015	0.0123107	0.0122325	0.011832	0.0121251		321.015	0.013078	0.0121057	0.0125919
								360.494	0.00469391	0.00477009	0.00474144	0.00473515		319.999	0.0131681	0.0127637	0.0115781	0.0125033		319.999	0.0132719	0.0121801	0.012726
								359.989	0.00465413	0.00473648	0.00471919	0.00470327		318.984	0.0134639	0.0136339	0.0132369	0.0134449		318.984	0.0140272	0.0131302	0.0135787
								359.484	0.00461596	0.00468719	0.00467644	0.00465987		318.007	0.0136209	0.0135809	0.0131818	0.0134612		318.007	0.014633	0.0133886	0.0140108
								359.018	0.0046489	0.00470033	0.0046896	0.00467961		316.991	0.0144542	0.0139763	0.0135905	0.014007		316.991	0.0154055	0.0139691	0.0146873
								358.514	0.00467638	0.00470962	0.00472874	0.00470492		316.014	0.015401	0.0150985	0.0138614	0.014787		316.014	0.016532	0.0148626	0.0156973
								358.009	0.00457866	0.00459556	0.00466025	0.00461149		314.998	0.0167516	0.0166816	0.0162792	0.0165708		314.998	0.0179508	0.0165419	0.0172464
								357.504	0.00440802	0.00447018	0.00446024	0.00444614		313.981	0.0176678	0.0176792	0.0171277	0.0174916		313.981	0.0195484	0.0177594	0.0186539
								356.999	0.00439023	0.0044622	0.00443619	0.00442954		313.004	0.0182037	0.0183043	0.0173057	0.0179379		313.004	0.0206594	0.0186178	0.0196386
								356.494	0.00448078	0.00458379	0.00456536	0.00454331		311.988	0.0188999	0.0189732	0.0182543	0.0187091		311.988	0.0216544	0.019364	0.0205092
								355.989	0.00450975	0.0045489	0.00456581	0.00454149		311.01	0.0190858	0.0187865	0.0186005	0.0188243		311.01	0.0222381	0.0199817	0.0211099
								355.484	0.00439842	0.00446703	0.00447539	0.00444695		309.993	0.0202352	0.0202409	0.0194605	0.0199789		309.993	0.0234199	0.0208154	0.0221177
								355.018	0.00440668	0.00444384	0.00451566	0.00445539		309.015	0.0222485	0.021884	0.0212215	0.0217847		309.015	0.0250603	0.0224087	0.0237345
								354.513	0.00444442	0.00450185	0.00452513	0.00449047		307.998	0.0234636	0.0232625	0.0226692	0.0231318		307.998	0.0269051	0.0239806	0.0254428
								354.008	0.00438899	0.00447234	0.00445222	0.00443785		306.981	0.0256225	0.0255598	0.0239011	0.0250278		306.981	0.0293368	0.0259514	0.0276441
								353.503	0.00432137	0.00439211	0.00440462	0.0043727		306.003	0.0279678	0.0282582	0.0268456	0.0276905		306.003	0.0321049	0.0285586	0.0303317
								352.998	0.0043567	0.00443407	0.00442413	0.00440496		304.985	0.0302051	0.030394	0.0287012	0.0297668		304.985	0.0353605	0.0309242	0.0331423
								352.493	0.00433843	0.00443436	0.00442158	0.00439812		304.007	0.0331416	0.0331522	0.0312871	0.032527		304.007	0.0391356	0.0339939	0.0365648
								351.987	0.00434508	0.00442239	0.00441372	0.00439373		302.989	0.0365327	0.0363793	0.0344765	0.0357961		302.989	0.0431081	0.0374902	0.0402992
								351.482	0.0043787	0.00441141	0.00443772	0.00440928		302.01	0.0398377	0.0400407	0.0378571	0.0392451		302.01	0.0473431	0.0406904	0.0440168
								351.016	0.00436938	0.0044007	0.00439582	0.00438863		300.993	0.0444752	0.0441506	0.0415383	0.043388		300.993	0.0528503	0.0449111	0.0488807
								350.51	0.00431749	0.00437829	0.00438797	0.00436125		300.014	0.0489776	0.0493271	0.0460519	0.0481189		300.014	0.0592042	0.050159	0.0546816
								350.005	0.00433631	0.00437992	0.0043706	0.00436228		298.995	0.0550787	0.0552325	0.0512547	0.0538553		298.995	0.0664772	0.0565892	0.0615332
								349.5	0.00429205	0.00434836	0.00434432	0.00432824		298.016	0.0614289	0.061262	0.0561687	0.0596198		298.016	0.0741421	0.0626391	0.0683906
								348.994	0.00429057	0.00435683	0.00441019	0.00435253		296.998	0.0693062	0.0695755	0.0644433	0.067775		296.998	0.084024	0.0694287	0.0767264
								348.489	0.00419229	0.00433196	0.00435186	0.00429204		296.019	0.0788966	0.0789334	0.072688	0.0768393		296.019	0.0972172	0.080112	0.0886646
								347.983	0.00433176	0.00432403	0.00435911	0.0043383		295	0.0924813	0.0924932	0.086113	0.0903625		295	0.114597	0.0923699	0.103484
								347.517	0.00434057	0.00441987	0.00442754	0.00439599		293.981	0.109779	0.109799	0.101426	0.107001		293.981	0.136177	0.106673	0.121425
								347.011	0.00423324	0.00432184	0.00434694	0.00430067		293.001	0.129234	0.128786	0.118201	0.125407		293.001	0.159509	0.124097	0.141803
								346.505	0.0041964	0.00424961	0.00432391	0.00425664		291.982	0.149253	0.149352	0.135179	0.144595		291.982	0.181921	0.137874	0.159898
								346	0.00420183	0.00426616	0.00427627	0.00424809		291.002	0.165921	0.166396	0.150857	0.161058		291.002	0.198078	0.145462	0.17177
								345.494	0.00422422	0.00425469	0.00429837	0.00425909		289.983	0.178822	0.179374	0.162135	0.173444		289.983	0.212323	0.15556	0.183941
								344.988	0.00414017	0.0042159	0.00424593	0.00420067		289.003	0.188543	0.189925	0.170331	0.182933		289.003	0.22472	0.163084	0.193902
								344.483	0.00415038	0.00419397	0.00420852	0.00418429		287.984	0.198658	0.200809	0.180212	0.193226		287.984	0.237841	0.172079	0.20496
								344.016	0.00410718	0.00420918	0.00418531	0.00416723		287.003	0.213203	0.213758	0.191949	0.206303		287.003	0.255718	0.179728	0.217723
								343.51	0.00412498	0.00415159	0.00419568	0.00415742		285.983	0.229927	0.231637	0.206385	0.222649		285.983	0.275857	0.190079	0.232968
								343.004	0.00419388	0.00424911	0.00428643	0.00424314		285.003	0.244856	0.246636	0.217557	0.23635		285.003	0.293314	0.196431	0.244872
								342.498	0.00415239	0.00419345	0.00421055	0.00418546		283.983	0.255466	0.256866	0.227393	0.246575		283.983	0.305068	0.206362	0.255715
								341.992	0.00418852	0.0042156	0.00429707	0.00423373		283.002	0.260729	0.261809	0.23095	0.251163		283.002	0.310685	0.204415	0.25755
								341.486	0.00420834	0.00423681	0.00426229	0.00423581		281.982	0.264444	0.266371	0.2335	0.254771		281.982	0.314541	0.205876	0.260208
								341.019	0.00413198	0.00415039	0.0042316	0.00417132		281.001	0.267775	0.269499	0.235969	0.257748		281.001	0.318359	0.207548	0.262953
								340.513	0.0041367	0.00421244	0.00421844	0.00418919		279.98	0.271463	0.273249	0.239877	0.26153		279.98	0.322728	0.209536	0.266132
								340.007	0.00411274	0.00419974	0.00416571	0.0041594		278.999	0.273218	0.274772	0.240998	0.262996		278.999	0.324208	0.212346	0.268277
								339.501	0.00411856	0.00421126	0.00423182	0.00418721		278.018	0.272328	0.273997	0.240117	0.262147		278.018	0.323422	0.210982	0.267202
								338.995	0.00418234	0.00420076	0.00422787	0.00420366		276.997	0.270576	0.271969	0.238254	0.260266		276.997	0.321943	0.20945	0.265697
								338.489	0.00417308	0.00423435	0.00425161	0.00421968		276.016	0.267584	0.269225	0.235891	0.257567		276.016	0.318499	0.207772	0.263136
								337.983	0.00418947	0.00421075	0.0042038	0.00420134		274.995	0.262254	0.26319	0.23126	0.252235		274.995	0.312998	0.20682	0.259909
								337.515	0.00419529	0.00418354	0.00426854	0.00421579		274.013	0.257285	0.258364	0.227425	0.247691		274.013	0.306828	0.204073	0.25545
								337.009	0.00421267	0.00424307	0.00428463	0.00424679		272.992	0.250557	0.251687	0.222365	0.241537		272.992	0.299254	0.204275	0.251765
								336.503	0.00423358	0.00429841	0.0043523	0.00429476		272.01	0.246933	0.248415	0.217522	0.237623		272.01	0.294294	0.192407	0.243351
								335.996	0.00430409	0.00430609	0.00436406	0.00432475		270.988	0.239397	0.240658	0.212458	0.230838		270.988	0.286196	0.193775	0.239985
								335.49	0.00428861	0.00430375	0.00433106	0.00430781		270.006	0.232717	0.234202	0.207296	0.224738		270.006	0.278367	0.19038	0.234374
								334.984	0.00425867	0.00434911	0.00436532	0.00432437		268.985	0.225148	0.226297	0.200576	0.21734		268.985	0.269492	0.186157	0.227824
								334.516	0.00428884	0.00437121	0.0043635	0.00434119		268.002	0.216625	0.217802	0.193379	0.209269		268.002	0.259026	0.182386	0.220706
								334.01	0.00429459	0.00434091	0.00437057	0.00433536		267.02	0.210396	0.211578	0.187376	0.203117		267.02	0.251246	0.175557	0.213401
								333.503	0.00431493	0.00439428	0.00440044	0.00436988		265.998	0.202315	0.203359	0.180525	0.1954		265.998	0.241407	0.171069	0.206238
								332.997	0.00429647	0.0043754	0.00438084	0.0043509		265.015	0.192662	0.193454	0.172523	0.186213		265.015	0.230132	0.16658	0.198356
								332.49	0.00437813	0.00444836	0.00446762	0.00443137		263.993	0.183505	0.184378	0.164685	0.177523		263.993	0.219711	0.160393	0.190052
								331.983	0.00444788	0.00453593	0.0045491	0.00451097		263.01	0.176823	0.177626	0.158822	0.17109		263.01	0.211375	0.156052	0.183713
								331.516	0.00448444	0.00454668	0.00456791	0.00453301		261.988	0.168688	0.169225	0.15148	0.163131		261.988	0.201822	0.152891	0.177357
								331.009	0.0045021	0.00456099	0.0046171	0.00456006		261.004	0.164727	0.165265	0.147743	0.159245		261.004	0.195834	0.145527	0.17068
								330.502	0.0045523	0.00460117	0.00467545	0.00460964		259.982	0.158659	0.159276	0.1427	0.153545		259.982	0.188482	0.139495	0.163989
								329.996	0.00462357	0.00465486	0.00471983	0.00466609		258.999	0.151181	0.151542	0.135896	0.146206		258.999	0.179918	0.136221	0.158069
								329.489	0.00461619	0.00471239	0.00474964	0.00469274		258.015	0.1444	0.144822	0.130369	0.139864		258.015	0.17176	0.130456	0.151108
								328.982	0.00465151	0.00473302	0.00477556	0.00472003		256.992	0.137742	0.137867	0.124222	0.133277		256.992	0.163662	0.12575	0.144706
								328.514	0.00470989	0.00477439	0.00477744	0.00475391		256.009	0.132642	0.132679	0.119473	0.128265		256.009	0.157403	0.122255	0.139829
								328.007	0.00474521	0.00482303	0.00486593	0.00481139		254.986	0.128315	0.128238	0.115295	0.123949		254.986	0.152302	0.119146	0.135724
								327.5	0.00479241	0.00485568	0.00490974	0.00485261		254.002	0.124926	0.125345	0.112299	0.120857		254.002	0.148525	0.117674	0.1331
								326.993	0.00488701	0.00493272	0.00494821	0.00492265		253.018	0.123481	0.123612	0.111132	0.119408		253.018	0.145812	0.113827	0.12982
								326.487	0.00482913	0.00486534	0.00493462	0.00487636		251.994	0.121001	0.121454	0.10929	0.117248		251.994	0.14307	0.112016	0.127543
								326.018	0.00485851	0.0049171	0.0049587	0.00491144		251.01	0.119663	0.119624	0.107528	0.115605		251.01	0.141442	0.112366	0.126904
								325.511	0.00500301	0.00510025	0.00508403	0.00506243		249.987	0.120948	0.121009	0.108866	0.116941		249.987	0.142919	0.113795	0.128357
								325.004	0.00503182	0.0051096	0.00514662	0.00509601		249.003	0.124478	0.124493	0.11197	0.120314		249.003	0.146861	0.117102	0.131981
								324.497	0.00503231	0.00512517	0.00512915	0.00509554		248.018	0.129464	0.129611	0.11662	0.125232		248.018	0.152054	0.118402	0.135228
								323.99	0.00500882	0.00508309	0.00513618	0.00507603		246.994	0.136948	0.1385	0.124141	0.133196		246.994	0.161618	0.122982	0.1423
								323.483	0.00502519	0.00512066	0.00515231	0.00509939		246.01	0.151104	0.152001	0.135923	0.146343		246.01	0.177457	0.135771	0.156614
								323.015	0.00517199	0.00526784	0.0053315	0.00525711		244.986	0.171044	0.171925	0.153486	0.165485		244.986	0.20119	0.15201	0.1766
								322.508	0.00520365	0.00531627	0.00534253	0.00528748		244.001	0.19347	0.193511	0.171503	0.186161		244.001	0.225084	0.165233	0.195159
								322	0.00532539	0.0053721	0.00545394	0.00538381		243.016	0.220614	0.222247	0.19526	0.212707		243.016	0.255319	0.17855	0.216934
								321.493	0.00543596	0.00550399	0.00556352	0.00550116		241.992	0.261729	0.261227	0.229854	0.250937		241.992	0.30136	0.198731	0.250045
								320.986	0.00545661	0.00558044	0.00562208	0.00555304		241.007	0.316181	0.318633	0.274742	0.303185		241.007	0.363467	0.222712	0.293089
								320.517	0.00557261	0.00572772	0.00576454	0.00568829		239.982	0.380194	0.384354	0.327007	0.363851		239.982	0.432658	0.247337	0.339998
								320.01	0.00575164	0.00581803	0.00588224	0.0058173		238.997	0.449868	0.452112	0.378109	0.426696		238.997	0.500557	0.260045	0.380301
								319.503	0.00574071	0.00583375	0.00586838	0.00581428		238.011	0.53769	0.543256	0.442341	0.507763		238.011	0.586545	0.281123	0.433834
								318.995	0.00589388	0.00598807	0.0060476	0.00597652		236.987	0.636737	0.643563	0.496119	0.59214		236.987	0.667734	0.283606	0.47567
								318.488	0.00609401	0.00616021	0.00622777	0.00616066		236.001	0.763205	0.767531	0.566237	0.698991		236.001	0.735769	0.295608	0.515689
								318.019	0.00629945	0.00636561	0.00642731	0.00636412		235.015	0.867569	0.86899	0.602738	0.779765		235.015	0.773298	0.29579	0.534544
								317.512	0.00642149	0.00659029	0.00661557	0.00654245		233.99	0.978811	0.986291	0.641909	0.869004		233.99	0.786783	0.30248	0.544632
								317.004	0.00672103	0.0067726	0.00688225	0.00679196		233.005	1.11481	1.1136	0.690244	0.972884		233.005	0.816605	0.312759	0.564682
								316.496	0.00709219	0.00721553	0.00726028	0.00718934		232.019	1.22484	1.22384	0.693869	1.04752		232.019	0.816524	0.310865	0.563694
								315.989	0.00750308	0.00760993	0.00765544	0.00758948		230.993	1.33912	1.34067	0.728185	1.13599		230.993	0.816419	0.323834	0.570127
								315.481	0.00790274	0.00801231	0.00807445	0.0079965		230.007	1.39301	1.39023	0.707975	1.16374		230.007	0.823546	0.316305	0.569925
								315.012	0.00813603	0.00822522	0.00830098	0.00822075		228.982	1.38711	1.40511	0.697877	1.16336		228.982	0.81143	0.311155	0.561293
								314.505	0.008652	0.0087962	0.00884807	0.00876542		227.995	1.47471	1.46557	0.71471	1.21833		227.995	0.822469	0.323995	0.573232
								313.997	0.00938306	0.00947173	0.00957591	0.0094769		227.009	1.50384	1.48288	0.717469	1.23473		227.009	0.819326	0.327116	0.573221
								313.489	0.0097959	0.00997819	0.0100291	0.0099344		225.983	1.52407	1.50689	0.729196	1.25338		225.983	0.828997	0.333144	0.58107
								312.981	0.0104847	0.0106575	0.0106613	0.0106011		224.997	1.51241	1.49849	0.724217	1.24504		224.997	0.82228	0.334338	0.578309
								312.512	0.010746	0.0109301	0.0109854	0.0108871		224.01	1.5337	1.51201	0.732242	1.25932		224.01	0.83172	0.338465	0.585093
								312.005	0.0111003	0.0112515	0.0112966	0.0112161		222.984	1.55555	1.51958	0.730574	1.26857		222.984	0.83273	0.33989	0.58631
								311.497	0.0113999	0.011563	0.011647	0.0115366		221.997	1.5366	1.53318	0.728489	1.26609		221.997	0.829315	0.34211	0.585713
								310.989	0.0115645	0.0117586	0.0118363	0.0117198		221.01	1.5439	1.52954	0.727606	1.26701		221.01	0.827028	0.346637	0.586832
								310.481	0.0119062	0.0120718	0.012121	0.012033		219.984	1.53414	1.52061	0.734531	1.26309		219.984	0.825616	0.351188	0.588402
								310.012	0.0120956	0.0122432	0.012334	0.0122243		218.997	1.54254	1.5259	0.730151	1.2662		218.997	0.824224	0.35209	0.588157
								309.504	0.012446	0.0125992	0.0126935	0.0125796		218.01	1.53053	1.49646	0.736232	1.25441		218.01	0.825612	0.355423	0.590517
								308.996	0.012877	0.0130554	0.0130859	0.0130061		216.983	1.51991	1.51204	0.733743	1.25523		216.983	0.824639	0.357489	0.591064
								308.487	0.0132439	0.0133966	0.0135088	0.0133831		215.996	1.55814	1.51502	0.739278	1.27081		215.996	0.824216	0.364205	0.59421
								308.018	0.0138884	0.0141234	0.0141781	0.0140633		215.009	1.5256	1.5254	0.732189	1.26106		215.009	0.828717	0.364523	0.59662
								307.51	0.0145525	0.0148048	0.014855	0.0147374		213.982	1.52728	1.52075	0.729151	1.25906		213.982	0.821314	0.367531	0.594422
								307.002	0.0153765	0.0155691	0.0156499	0.0155318		212.994	1.51154	1.53529	0.730955	1.25926		212.994	0.821479	0.373467	0.597473
								306.494	0.016212	0.0164586	0.0165266	0.0163991		212.007	1.5052	1.49259	0.727445	1.24175		212.007	0.812115	0.376015	0.594065
								305.985	0.0169428	0.0171798	0.0172711	0.0171313		211.019	1.53544	1.49235	0.732663	1.25348		211.019	0.814629	0.387274	0.600952
								305.516	0.0179472	0.0181747	0.018219	0.0181136		209.992	1.50697	1.50815	0.722569	1.2459		209.992	0.816291	0.386633	0.601462
								305.008	0.0187097	0.0189343	0.0190412	0.0188951		209.004	1.50799	1.49147	0.724895	1.24145		209.004	0.809478	0.39643	0.602954
								304.5	0.0196199	0.0198577	0.0199684	0.0198153		208.016	1.5366	1.5094	0.722849	1.25628		208.016	0.804507	0.405725	0.605116
								303.991	0.0207053	0.0209532	0.0210399	0.0208995		206.989	1.50757	1.48035	0.719723	1.23588		206.989	0.811043	0.41332	0.612182
								303.483	0.0215355	0.0217638	0.0218782	0.0217259		206.001	1.50986	1.47414	0.705433	1.22981		206.001	0.799136	0.419597	0.609367
								303.013	0.0225836	0.0228925	0.0229686	0.0228149		205.012	1.47782	1.45974	0.699193	1.21225		205.012	0.792218	0.430022	0.61112
								302.505	0.0233961	0.0236711	0.0237773	0.0236148		203.985	1.48638	1.43864	0.68692	1.20398		203.985	0.795163	0.437052	0.616108
								301.996	0.0244916	0.0248085	0.0249035	0.0247345		202.996	1.46337	1.46453	0.680484	1.20279		202.996	0.78301	0.444353	0.613682
								301.488	0.0259187	0.0262472	0.0262956	0.0261538		202.008	1.40218	1.37797	0.664679	1.14828		202.008	0.761972	0.452553	0.607262
								301.018	0.0268404	0.0271784	0.027244	0.0270876		201.02	1.35875	1.35735	0.661796	1.12596		201.02	0.761769	0.459664	0.610717
								300.51	0.0283472	0.0287861	0.028811	0.0286481		199.992	1.38415	1.36994	0.660984	1.13836		199.992	0.755506	0.472089	0.613797
								300.001	0.0295922	0.0299547	0.0299851	0.029844
